# Supplementary material for: Developing a decision‐making framework for insect pest management: a case study using Aphis glycines (Hemiptera: Aphididae)
Source: Pest Manag Sci. 2020 Oct 1;77(2):886–94. doi: 10.1002/ps.6093 (PMC7821323; doi:10.1002/ps.6093)
Supplement: Supplementary file 1 — Appendix S1. Supporting Information [file PS-77-886-s001.xlsx]

## Sheet: Data Sheet
	*See "Index of Terms" sheet for scenario descriptions, definitions of parameters, and explanation of other abbreviations used*
	If updating the data sheet for other purposes (i.e., change yield, price, etc.), refresh the pivot tables in the last 6 tabs to see the new results on the dashboards.
Analysis of insecticide-susceptible aphids
		Equation 1: Expected Yield Calculation													Equation 2: Expected Revenue Calculation ($/ha)
															Fixed costs						Variable costs
	Scenario	yield (bu/A)	yield loss	q	po	pw	ps	pc	n_PY	n_OP	n_SF	E(Y)/yield	E(Y) (bu/A)	E(Y) (kg/ha)	tillage	herbicide application	planting	early-season scouting (x2)	harvest	land rent	total herbicide	seed	insecticide	insecticide application	scouting (efficacy)	insecticide2	insecticide application3	scouting (efficacy)4	Scouting (season-long)	Total Cost ($/ha)	Total Variable Cost ($/ha)	Soybean price ($/kg)	expected net revenue ($/ha)	expected revenue ($/ha)
SHXN-W	SHXN-W	52.6	0.127	0.873	0	1	0	0	0	0	0	1	52.6	3537.39	39.709	43.6131	73.3887	21.0035	120.832	548.562	89.6973	155.129								1091.93	244.827	0.33	922.512	75.4034
	SHXN-W	52.6	0.127	0.873	0.1	1	0	0	0	0	0	0.9873	51.932	3492.46	39.709	43.6131	73.3887	21.0035	120.832	548.562	89.6973	155.129								1091.93	244.827	0.33	907.686	60.5782
	SHXN-W	52.6	0.127	0.873	0.2	1	0	0	0	0	0	0.9746	51.264	3447.54	39.709	43.6131	73.3887	21.0035	120.832	548.562	89.6973	155.129								1091.93	244.827	0.33	892.861	45.753
	SHXN-W	52.6	0.127	0.873	0.3	1	0	0	0	0	0	0.9619	50.5959	3402.61	39.709	43.6131	73.3887	21.0035	120.832	548.562	89.6973	155.129								1091.93	244.827	0.33	878.036	30.9278
	SHXN-W	52.6	0.127	0.873	0.4	1	0	0	0	0	0	0.9492	49.9279	3357.69	39.709	43.6131	73.3887	21.0035	120.832	548.562	89.6973	155.129								1091.93	244.827	0.33	863.211	16.1026
	SHXN-W	52.6	0.127	0.873	0.5	1	0	0	0	0	0	0.9365	49.2599	3312.76	39.709	43.6131	73.3887	21.0035	120.832	548.562	89.6973	155.129								1091.93	244.827	0.33	848.386	1.27739
	SHXN-W	52.6	0.127	0.873	0.6	1	0	0	0	0	0	0.9238	48.5919	3267.84	39.709	43.6131	73.3887	21.0035	120.832	548.562	89.6973	155.129								1091.93	244.827	0.33	833.56	-13.5478
	SHXN-W	52.6	0.127	0.873	0.7	1	0	0	0	0	0	0.9111	47.9239	3222.91	39.709	43.6131	73.3887	21.0035	120.832	548.562	89.6973	155.129								1091.93	244.827	0.33	818.735	-28.373
	SHXN-W	52.6	0.127	0.873	0.8	1	0	0	0	0	0	0.8984	47.2558	3177.99	39.709	43.6131	73.3887	21.0035	120.832	548.562	89.6973	155.129								1091.93	244.827	0.33	803.91	-43.1982
	SHXN-W	52.6	0.127	0.873	0.9	1	0	0	0	0	0	0.8857	46.5878	3133.07	39.709	43.6131	73.3887	21.0035	120.832	548.562	89.6973	155.129								1091.93	244.827	0.33	789.085	-58.0234
	SHXN-W	52.6	0.127	0.873	1	1	0	0	0	0	0	0.873	45.9198	3088.14	39.709	43.6131	73.3887	21.0035	120.832	548.562	89.6973	155.129								1091.93	244.827	0.33	774.26	-72.8486
SHPN-W	SHPN-W	52.6	0.127	0.873	0	1	0	0	1	1	1	1	52.6	3537.39	39.709	43.6131	73.3887	21.0035	120.832	548.562	89.6973	155.129	22.8815	20.0151						1134.83	287.723	0.33	879.615	32.5068
	SHPN-W	52.6	0.127	0.873	0.1	1	0	0	1	1	1	1	52.6	3537.39	39.709	43.6131	73.3887	21.0035	120.832	548.562	89.6973	155.129	22.8815	20.0151						1134.83	287.723	0.33	879.615	32.5068
	SHPN-W	52.6	0.127	0.873	0.2	1	0	0	1	1	1	1	52.6	3537.39	39.709	43.6131	73.3887	21.0035	120.832	548.562	89.6973	155.129	22.8815	20.0151						1134.83	287.723	0.33	879.615	32.5068
	SHPN-W	52.6	0.127	0.873	0.3	1	0	0	1	1	1	1	52.6	3537.39	39.709	43.6131	73.3887	21.0035	120.832	548.562	89.6973	155.129	22.8815	20.0151						1134.83	287.723	0.33	879.615	32.5068
	SHPN-W	52.6	0.127	0.873	0.4	1	0	0	1	1	1	1	52.6	3537.39	39.709	43.6131	73.3887	21.0035	120.832	548.562	89.6973	155.129	22.8815	20.0151						1134.83	287.723	0.33	879.615	32.5068
	SHPN-W	52.6	0.127	0.873	0.5	1	0	0	1	1	1	1	52.6	3537.39	39.709	43.6131	73.3887	21.0035	120.832	548.562	89.6973	155.129	22.8815	20.0151						1134.83	287.723	0.33	879.615	32.5068
	SHPN-W	52.6	0.127	0.873	0.6	1	0	0	1	1	1	1	52.6	3537.39	39.709	43.6131	73.3887	21.0035	120.832	548.562	89.6973	155.129	22.8815	20.0151						1134.83	287.723	0.33	879.615	32.5068
	SHPN-W	52.6	0.127	0.873	0.7	1	0	0	1	1	1	1	52.6	3537.39	39.709	43.6131	73.3887	21.0035	120.832	548.562	89.6973	155.129	22.8815	20.0151						1134.83	287.723	0.33	879.615	32.5068
	SHPN-W	52.6	0.127	0.873	0.8	1	0	0	1	1	1	1	52.6	3537.39	39.709	43.6131	73.3887	21.0035	120.832	548.562	89.6973	155.129	22.8815	20.0151						1134.83	287.723	0.33	879.615	32.5068
	SHPN-W	52.6	0.127	0.873	0.9	1	0	0	1	1	1	1	52.6	3537.39	39.709	43.6131	73.3887	21.0035	120.832	548.562	89.6973	155.129	22.8815	20.0151						1134.83	287.723	0.33	879.615	32.5068
	SHPN-W	52.6	0.127	0.873	1	1	0	0	1	1	1	1	52.6	3537.39	39.709	43.6131	73.3887	21.0035	120.832	548.562	89.6973	155.129	22.8815	20.0151						1134.83	287.723	0.33	879.615	32.5068
SHPE-W	SHPE-W	52.6	0.127	0.873	0	1	0	0	1	1	1	1	52.6	3537.39	39.709	43.6131	73.3887	21.0035	120.832	548.562	89.6973	155.129	22.8815	20.0151	10.5018					1145.33	298.225	0.33	869.113	22.0051
	SHPE-W	52.6	0.127	0.873	0.1	1	0	0	1	1	1	1	52.6	3537.39	39.709	43.6131	73.3887	21.0035	120.832	548.562	89.6973	155.129	22.8815	20.0151	10.5018					1145.33	298.225	0.33	869.113	22.0051
	SHPE-W	52.6	0.127	0.873	0.2	1	0	0	1	1	1	1	52.6	3537.39	39.709	43.6131	73.3887	21.0035	120.832	548.562	89.6973	155.129	22.8815	20.0151	10.5018					1145.33	298.225	0.33	869.113	22.0051
	SHPE-W	52.6	0.127	0.873	0.3	1	0	0	1	1	1	1	52.6	3537.39	39.709	43.6131	73.3887	21.0035	120.832	548.562	89.6973	155.129	22.8815	20.0151	10.5018					1145.33	298.225	0.33	869.113	22.0051
	SHPE-W	52.6	0.127	0.873	0.4	1	0	0	1	1	1	1	52.6	3537.39	39.709	43.6131	73.3887	21.0035	120.832	548.562	89.6973	155.129	22.8815	20.0151	10.5018					1145.33	298.225	0.33	869.113	22.0051
	SHPE-W	52.6	0.127	0.873	0.5	1	0	0	1	1	1	1	52.6	3537.39	39.709	43.6131	73.3887	21.0035	120.832	548.562	89.6973	155.129	22.8815	20.0151	10.5018					1145.33	298.225	0.33	869.113	22.0051
	SHPE-W	52.6	0.127	0.873	0.6	1	0	0	1	1	1	1	52.6	3537.39	39.709	43.6131	73.3887	21.0035	120.832	548.562	89.6973	155.129	22.8815	20.0151	10.5018					1145.33	298.225	0.33	869.113	22.0051
	SHPE-W	52.6	0.127	0.873	0.7	1	0	0	1	1	1	1	52.6	3537.39	39.709	43.6131	73.3887	21.0035	120.832	548.562	89.6973	155.129	22.8815	20.0151	10.5018					1145.33	298.225	0.33	869.113	22.0051
	SHPE-W	52.6	0.127	0.873	0.8	1	0	0	1	1	1	1	52.6	3537.39	39.709	43.6131	73.3887	21.0035	120.832	548.562	89.6973	155.129	22.8815	20.0151	10.5018					1145.33	298.225	0.33	869.113	22.0051
	SHPE-W	52.6	0.127	0.873	0.9	1	0	0	1	1	1	1	52.6	3537.39	39.709	43.6131	73.3887	21.0035	120.832	548.562	89.6973	155.129	22.8815	20.0151	10.5018					1145.33	298.225	0.33	869.113	22.0051
	SHPE-W	52.6	0.127	0.873	1	1	0	0	1	1	1	1	52.6	3537.39	39.709	43.6131	73.3887	21.0035	120.832	548.562	89.6973	155.129	22.8815	20.0151	10.5018					1145.33	298.225	0.33	869.113	22.0051
SHTM-W	SHTM-W	52.6	0.127	0.873	0	1	0	0	1	1	1	1	52.6	3537.39	39.709	43.6131	73.3887	21.0035	120.832	548.562	89.6973	155.129	22.8815	20.0151	10.5018				63.0105	1208.34	361.235	0.33	859.501	12.3929
	SHTM-W	52.6	0.127	0.873	0.1	1	0	0	1	1	1	1	52.6	3537.39	39.709	43.6131	73.3887	21.0035	120.832	548.562	89.6973	155.129	22.8815	20.0151	10.5018				63.0105	1208.34	361.235	0.33	854.161	7.05304
	SHTM-W	52.6	0.127	0.873	0.2	1	0	0	1	1	1	1	52.6	3537.39	39.709	43.6131	73.3887	21.0035	120.832	548.562	89.6973	155.129	22.8815	20.0151	10.5018				63.0105	1208.34	361.235	0.33	848.821	1.71321
	SHTM-W	52.6	0.127	0.873	0.3	1	0	0	1	1	1	1	52.6	3537.39	39.709	43.6131	73.3887	21.0035	120.832	548.562	89.6973	155.129	22.8815	20.0151	10.5018				63.0105	1208.34	361.235	0.33	843.482	-3.62662
	SHTM-W	52.6	0.127	0.873	0.4	1	0	0	1	1	1	1	52.6	3537.39	39.709	43.6131	73.3887	21.0035	120.832	548.562	89.6973	155.129	22.8815	20.0151	10.5018				63.0105	1208.34	361.235	0.33	838.142	-8.96645
	SHTM-W	52.6	0.127	0.873	0.5	1	0	0	1	1	1	1	52.6	3537.39	39.709	43.6131	73.3887	21.0035	120.832	548.562	89.6973	155.129	22.8815	20.0151	10.5018				63.0105	1208.34	361.235	0.33	832.802	-14.3063
	SHTM-W	52.6	0.127	0.873	0.6	1	0	0	1	1	1	1	52.6	3537.39	39.709	43.6131	73.3887	21.0035	120.832	548.562	89.6973	155.129	22.8815	20.0151	10.5018				63.0105	1208.34	361.235	0.33	827.462	-19.6461
	SHTM-W	52.6	0.127	0.873	0.7	1	0	0	1	1	1	1	52.6	3537.39	39.709	43.6131	73.3887	21.0035	120.832	548.562	89.6973	155.129	22.8815	20.0151	10.5018				63.0105	1208.34	361.235	0.33	822.122	-24.9859
	SHTM-W	52.6	0.127	0.873	0.8	1	0	0	1	1	1	1	52.6	3537.39	39.709	43.6131	73.3887	21.0035	120.832	548.562	89.6973	155.129	22.8815	20.0151	10.5018				63.0105	1208.34	361.235	0.33	816.782	-30.3258
	SHTM-W	52.6	0.127	0.873	0.9	1	0	0	1	1	1	1	52.6	3537.39	39.709	43.6131	73.3887	21.0035	120.832	548.562	89.6973	155.129	22.8815	20.0151	10.5018				63.0105	1208.34	361.235	0.33	811.443	-35.6656
	SHTM-W	52.6	0.127	0.873	1	1	0	0	1	1	1	1	52.6	3537.39	39.709	43.6131	73.3887	21.0035	120.832	548.562	89.6973	155.129	22.8815	20.0151	10.5018				63.0105	1208.34	361.235	0.33	806.103	-41.0054
SCXN-W	SCXN-W	52.6	0.127	0.873	0	1	0	0	0	0	0	1	52.6	3537.39	39.709	43.6131	73.3887	21.0035	120.832	548.562	118.608	117.644								1083.36	236.252	0.33	931.086	83.9777
	SCXN-W	52.6	0.127	0.873	0.1	1	0	0	0	0	0	0.9873	51.932	3492.46	39.709	43.6131	73.3887	21.0035	120.832	548.562	118.608	117.644								1083.36	236.252	0.33	916.261	69.1525
	SCXN-W	52.6	0.127	0.873	0.2	1	0	0	0	0	0	0.9746	51.264	3447.54	39.709	43.6131	73.3887	21.0035	120.832	548.562	118.608	117.644								1083.36	236.252	0.33	901.436	54.3274
	SCXN-W	52.6	0.127	0.873	0.3	1	0	0	0	0	0	0.9619	50.5959	3402.61	39.709	43.6131	73.3887	21.0035	120.832	548.562	118.608	117.644								1083.36	236.252	0.33	886.61	39.5022
	SCXN-W	52.6	0.127	0.873	0.4	1	0	0	0	0	0	0.9492	49.9279	3357.69	39.709	43.6131	73.3887	21.0035	120.832	548.562	118.608	117.644								1083.36	236.252	0.33	871.785	24.677
	SCXN-W	52.6	0.127	0.873	0.5	1	0	0	0	0	0	0.9365	49.2599	3312.76	39.709	43.6131	73.3887	21.0035	120.832	548.562	118.608	117.644								1083.36	236.252	0.33	856.96	9.85176
	SCXN-W	52.6	0.127	0.873	0.6	1	0	0	0	0	0	0.9238	48.5919	3267.84	39.709	43.6131	73.3887	21.0035	120.832	548.562	118.608	117.644								1083.36	236.252	0.33	842.135	-4.97343
	SCXN-W	52.6	0.127	0.873	0.7	1	0	0	0	0	0	0.9111	47.9239	3222.91	39.709	43.6131	73.3887	21.0035	120.832	548.562	118.608	117.644								1083.36	236.252	0.33	827.31	-19.7986
	SCXN-W	52.6	0.127	0.873	0.8	1	0	0	0	0	0	0.8984	47.2558	3177.99	39.709	43.6131	73.3887	21.0035	120.832	548.562	118.608	117.644								1083.36	236.252	0.33	812.484	-34.6238
	SCXN-W	52.6	0.127	0.873	0.9	1	0	0	0	0	0	0.8857	46.5878	3133.07	39.709	43.6131	73.3887	21.0035	120.832	548.562	118.608	117.644								1083.36	236.252	0.33	797.659	-49.449
	SCXN-W	52.6	0.127	0.873	1	1	0	0	0	0	0	0.873	45.9198	3088.14	39.709	43.6131	73.3887	21.0035	120.832	548.562	118.608	117.644								1083.36	236.252	0.33	782.834	-64.2742
SCPN-W	SCPN-W	52.6	0.127	0.873	0	1	0	0	1	1	1	1	52.6	3537.39	39.709	43.6131	73.3887	21.0035	120.832	548.562	118.608	117.644	22.8815	20.0151						1126.26	279.149	0.33	888.189	41.0812
	SCPN-W	52.6	0.127	0.873	0.1	1	0	0	1	1	1	1	52.6	3537.39	39.709	43.6131	73.3887	21.0035	120.832	548.562	118.608	117.644	22.8815	20.0151						1126.26	279.149	0.33	888.189	41.0812
	SCPN-W	52.6	0.127	0.873	0.2	1	0	0	1	1	1	1	52.6	3537.39	39.709	43.6131	73.3887	21.0035	120.832	548.562	118.608	117.644	22.8815	20.0151						1126.26	279.149	0.33	888.189	41.0812
	SCPN-W	52.6	0.127	0.873	0.3	1	0	0	1	1	1	1	52.6	3537.39	39.709	43.6131	73.3887	21.0035	120.832	548.562	118.608	117.644	22.8815	20.0151						1126.26	279.149	0.33	888.189	41.0812
	SCPN-W	52.6	0.127	0.873	0.4	1	0	0	1	1	1	1	52.6	3537.39	39.709	43.6131	73.3887	21.0035	120.832	548.562	118.608	117.644	22.8815	20.0151						1126.26	279.149	0.33	888.189	41.0812
	SCPN-W	52.6	0.127	0.873	0.5	1	0	0	1	1	1	1	52.6	3537.39	39.709	43.6131	73.3887	21.0035	120.832	548.562	118.608	117.644	22.8815	20.0151						1126.26	279.149	0.33	888.189	41.0812
	SCPN-W	52.6	0.127	0.873	0.6	1	0	0	1	1	1	1	52.6	3537.39	39.709	43.6131	73.3887	21.0035	120.832	548.562	118.608	117.644	22.8815	20.0151						1126.26	279.149	0.33	888.189	41.0812
	SCPN-W	52.6	0.127	0.873	0.7	1	0	0	1	1	1	1	52.6	3537.39	39.709	43.6131	73.3887	21.0035	120.832	548.562	118.608	117.644	22.8815	20.0151						1126.26	279.149	0.33	888.189	41.0812
	SCPN-W	52.6	0.127	0.873	0.8	1	0	0	1	1	1	1	52.6	3537.39	39.709	43.6131	73.3887	21.0035	120.832	548.562	118.608	117.644	22.8815	20.0151						1126.26	279.149	0.33	888.189	41.0812
	SCPN-W	52.6	0.127	0.873	0.9	1	0	0	1	1	1	1	52.6	3537.39	39.709	43.6131	73.3887	21.0035	120.832	548.562	118.608	117.644	22.8815	20.0151						1126.26	279.149	0.33	888.189	41.0812
	SCPN-W	52.6	0.127	0.873	1	1	0	0	1	1	1	1	52.6	3537.39	39.709	43.6131	73.3887	21.0035	120.832	548.562	118.608	117.644	22.8815	20.0151						1126.26	279.149	0.33	888.189	41.0812
SCPE-W	SCPE-W	52.6	0.127	0.873	0	1	0	0	1	1	1	1	52.6	3537.39	39.709	43.6131	73.3887	21.0035	120.832	548.562	118.608	117.644	22.8815	20.0151	10.5018					1136.76	289.651	0.33	877.688	30.5794
	SCPE-W	52.6	0.127	0.873	0.1	1	0	0	1	1	1	1	52.6	3537.39	39.709	43.6131	73.3887	21.0035	120.832	548.562	118.608	117.644	22.8815	20.0151	10.5018					1136.76	289.651	0.33	877.688	30.5794
	SCPE-W	52.6	0.127	0.873	0.2	1	0	0	1	1	1	1	52.6	3537.39	39.709	43.6131	73.3887	21.0035	120.832	548.562	118.608	117.644	22.8815	20.0151	10.5018					1136.76	289.651	0.33	877.688	30.5794
	SCPE-W	52.6	0.127	0.873	0.3	1	0	0	1	1	1	1	52.6	3537.39	39.709	43.6131	73.3887	21.0035	120.832	548.562	118.608	117.644	22.8815	20.0151	10.5018					1136.76	289.651	0.33	877.688	30.5794
	SCPE-W	52.6	0.127	0.873	0.4	1	0	0	1	1	1	1	52.6	3537.39	39.709	43.6131	73.3887	21.0035	120.832	548.562	118.608	117.644	22.8815	20.0151	10.5018					1136.76	289.651	0.33	877.688	30.5794
	SCPE-W	52.6	0.127	0.873	0.5	1	0	0	1	1	1	1	52.6	3537.39	39.709	43.6131	73.3887	21.0035	120.832	548.562	118.608	117.644	22.8815	20.0151	10.5018					1136.76	289.651	0.33	877.688	30.5794
	SCPE-W	52.6	0.127	0.873	0.6	1	0	0	1	1	1	1	52.6	3537.39	39.709	43.6131	73.3887	21.0035	120.832	548.562	118.608	117.644	22.8815	20.0151	10.5018					1136.76	289.651	0.33	877.688	30.5794
	SCPE-W	52.6	0.127	0.873	0.7	1	0	0	1	1	1	1	52.6	3537.39	39.709	43.6131	73.3887	21.0035	120.832	548.562	118.608	117.644	22.8815	20.0151	10.5018					1136.76	289.651	0.33	877.688	30.5794
	SCPE-W	52.6	0.127	0.873	0.8	1	0	0	1	1	1	1	52.6	3537.39	39.709	43.6131	73.3887	21.0035	120.832	548.562	118.608	117.644	22.8815	20.0151	10.5018					1136.76	289.651	0.33	877.688	30.5794
	SCPE-W	52.6	0.127	0.873	0.9	1	0	0	1	1	1	1	52.6	3537.39	39.709	43.6131	73.3887	21.0035	120.832	548.562	118.608	117.644	22.8815	20.0151	10.5018					1136.76	289.651	0.33	877.688	30.5794
	SCPE-W	52.6	0.127	0.873	1	1	0	0	1	1	1	1	52.6	3537.39	39.709	43.6131	73.3887	21.0035	120.832	548.562	118.608	117.644	22.8815	20.0151	10.5018					1136.76	289.651	0.33	877.688	30.5794
SCTM-W	SCTM-W	52.6	0.127	0.873	0	1	0	0	1	1	1	1	52.6	3537.39	39.709	43.6131	73.3887	21.0035	120.832	548.562	118.608	117.644	22.8815	20.0151	10.5018				63.0105	1199.77	352.661	0.33	868.075	20.9672
	SCTM-W	52.6	0.127	0.873	0.1	1	0	0	1	1	1	1	52.6	3537.39	39.709	43.6131	73.3887	21.0035	120.832	548.562	118.608	117.644	22.8815	20.0151	10.5018				63.0105	1199.77	352.661	0.33	862.736	15.6274
	SCTM-W	52.6	0.127	0.873	0.2	1	0	0	1	1	1	1	52.6	3537.39	39.709	43.6131	73.3887	21.0035	120.832	548.562	118.608	117.644	22.8815	20.0151	10.5018				63.0105	1199.77	352.661	0.33	857.396	10.2876
	SCTM-W	52.6	0.127	0.873	0.3	1	0	0	1	1	1	1	52.6	3537.39	39.709	43.6131	73.3887	21.0035	120.832	548.562	118.608	117.644	22.8815	20.0151	10.5018				63.0105	1199.77	352.661	0.33	852.056	4.94775
	SCTM-W	52.6	0.127	0.873	0.4	1	0	0	1	1	1	1	52.6	3537.39	39.709	43.6131	73.3887	21.0035	120.832	548.562	118.608	117.644	22.8815	20.0151	10.5018				63.0105	1199.77	352.661	0.33	846.716	-0.392079
	SCTM-W	52.6	0.127	0.873	0.5	1	0	0	1	1	1	1	52.6	3537.39	39.709	43.6131	73.3887	21.0035	120.832	548.562	118.608	117.644	22.8815	20.0151	10.5018				63.0105	1199.77	352.661	0.33	841.376	-5.73191
	SCTM-W	52.6	0.127	0.873	0.6	1	0	0	1	1	1	1	52.6	3537.39	39.709	43.6131	73.3887	21.0035	120.832	548.562	118.608	117.644	22.8815	20.0151	10.5018				63.0105	1199.77	352.661	0.33	836.036	-11.0717
	SCTM-W	52.6	0.127	0.873	0.7	1	0	0	1	1	1	1	52.6	3537.39	39.709	43.6131	73.3887	21.0035	120.832	548.562	118.608	117.644	22.8815	20.0151	10.5018				63.0105	1199.77	352.661	0.33	830.697	-16.4116
	SCTM-W	52.6	0.127	0.873	0.8	1	0	0	1	1	1	1	52.6	3537.39	39.709	43.6131	73.3887	21.0035	120.832	548.562	118.608	117.644	22.8815	20.0151	10.5018				63.0105	1199.77	352.661	0.33	825.357	-21.7514
	SCTM-W	52.6	0.127	0.873	0.9	1	0	0	1	1	1	1	52.6	3537.39	39.709	43.6131	73.3887	21.0035	120.832	548.562	118.608	117.644	22.8815	20.0151	10.5018				63.0105	1199.77	352.661	0.33	820.017	-27.0912
	SCTM-W	52.6	0.127	0.873	1	1	0	0	1	1	1	1	52.6	3537.39	39.709	43.6131	73.3887	21.0035	120.832	548.562	118.608	117.644	22.8815	20.0151	10.5018				63.0105	1199.77	352.661	0.33	814.677	-32.4311
RCXN-W	RCXN-W	52.6	0.127	1	0	1	0	0	0	0	0	1	52.6	3537.39	39.709	43.6131	73.3887	21.0035	120.832	548.562	118.608	114.358								1080.07	232.966	0.33	934.372	87.2642
	RCXN-W	52.6	0.127	1	0.1	1	0	0	0	0	0	1	52.6	3537.39	39.709	43.6131	73.3887	21.0035	120.832	548.562	118.608	114.358								1080.07	232.966	0.33	934.372	87.2642
	RCXN-W	52.6	0.127	1	0.2	1	0	0	0	0	0	1	52.6	3537.39	39.709	43.6131	73.3887	21.0035	120.832	548.562	118.608	114.358								1080.07	232.966	0.33	934.372	87.2642
	RCXN-W	52.6	0.127	1	0.3	1	0	0	0	0	0	1	52.6	3537.39	39.709	43.6131	73.3887	21.0035	120.832	548.562	118.608	114.358								1080.07	232.966	0.33	934.372	87.2642
	RCXN-W	52.6	0.127	1	0.4	1	0	0	0	0	0	1	52.6	3537.39	39.709	43.6131	73.3887	21.0035	120.832	548.562	118.608	114.358								1080.07	232.966	0.33	934.372	87.2642
	RCXN-W	52.6	0.127	1	0.5	1	0	0	0	0	0	1	52.6	3537.39	39.709	43.6131	73.3887	21.0035	120.832	548.562	118.608	114.358								1080.07	232.966	0.33	934.372	87.2642
	RCXN-W	52.6	0.127	1	0.6	1	0	0	0	0	0	1	52.6	3537.39	39.709	43.6131	73.3887	21.0035	120.832	548.562	118.608	114.358								1080.07	232.966	0.33	934.372	87.2642
	RCXN-W	52.6	0.127	1	0.7	1	0	0	0	0	0	1	52.6	3537.39	39.709	43.6131	73.3887	21.0035	120.832	548.562	118.608	114.358								1080.07	232.966	0.33	934.372	87.2642
	RCXN-W	52.6	0.127	1	0.8	1	0	0	0	0	0	1	52.6	3537.39	39.709	43.6131	73.3887	21.0035	120.832	548.562	118.608	114.358								1080.07	232.966	0.33	934.372	87.2642
	RCXN-W	52.6	0.127	1	0.9	1	0	0	0	0	0	1	52.6	3537.39	39.709	43.6131	73.3887	21.0035	120.832	548.562	118.608	114.358								1080.07	232.966	0.33	934.372	87.2642
	RCXN-W	52.6	0.127	1	1	1	0	0	0	0	0	1	52.6	3537.39	39.709	43.6131	73.3887	21.0035	120.832	548.562	118.608	114.358								1080.07	232.966	0.33	934.372	87.2642
RCXM-W	RCXM-W	52.6	0.127	1	0	1	0	0	0	0	0	1	52.6	3537.39	39.709	43.6131	73.3887	21.0035	120.832	548.562	118.608	114.358							63.0105	1143.08	295.976	0.33	871.362	24.2537
	RCXM-W	52.6	0.127	1	0.1	1	0	0	0	0	0	1	52.6	3537.39	39.709	43.6131	73.3887	21.0035	120.832	548.562	118.608	114.358							63.0105	1143.08	295.976	0.33	871.362	24.2537
	RCXM-W	52.6	0.127	1	0.2	1	0	0	0	0	0	1	52.6	3537.39	39.709	43.6131	73.3887	21.0035	120.832	548.562	118.608	114.358							63.0105	1143.08	295.976	0.33	871.362	24.2537
	RCXM-W	52.6	0.127	1	0.3	1	0	0	0	0	0	1	52.6	3537.39	39.709	43.6131	73.3887	21.0035	120.832	548.562	118.608	114.358							63.0105	1143.08	295.976	0.33	871.362	24.2537
	RCXM-W	52.6	0.127	1	0.4	1	0	0	0	0	0	1	52.6	3537.39	39.709	43.6131	73.3887	21.0035	120.832	548.562	118.608	114.358							63.0105	1143.08	295.976	0.33	871.362	24.2537
	RCXM-W	52.6	0.127	1	0.5	1	0	0	0	0	0	1	52.6	3537.39	39.709	43.6131	73.3887	21.0035	120.832	548.562	118.608	114.358							63.0105	1143.08	295.976	0.33	871.362	24.2537
	RCXM-W	52.6	0.127	1	0.6	1	0	0	0	0	0	1	52.6	3537.39	39.709	43.6131	73.3887	21.0035	120.832	548.562	118.608	114.358							63.0105	1143.08	295.976	0.33	871.362	24.2537
	RCXM-W	52.6	0.127	1	0.7	1	0	0	0	0	0	1	52.6	3537.39	39.709	43.6131	73.3887	21.0035	120.832	548.562	118.608	114.358							63.0105	1143.08	295.976	0.33	871.362	24.2537
	RCXM-W	52.6	0.127	1	0.8	1	0	0	0	0	0	1	52.6	3537.39	39.709	43.6131	73.3887	21.0035	120.832	548.562	118.608	114.358							63.0105	1143.08	295.976	0.33	871.362	24.2537
	RCXM-W	52.6	0.127	1	0.9	1	0	0	0	0	0	1	52.6	3537.39	39.709	43.6131	73.3887	21.0035	120.832	548.562	118.608	114.358							63.0105	1143.08	295.976	0.33	871.362	24.2537
	RCXM-W	52.6	0.127	1	1	1	0	0	0	0	0	1	52.6	3537.39	39.709	43.6131	73.3887	21.0035	120.832	548.562	118.608	114.358							63.0105	1143.08	295.976	0.33	871.362	24.2537
Analysis of pyrethroid-resistant aphids
		Equation 1: Expected Yield Calculation													Equation 2: Expected Revenue Calculation ($/ha)
															Fixed costs						Variable costs
	Scenario	yield (bu/A)	yield loss	q	po	pw	ps	pc	n_PY	n_OP	n_SF	E(Y)/yield	E(Y) (bu/A)	E(Y) (kg/ha)	tillage	herbicide application	planting	early-season scouting (x2)	harvest	land rent	total herbicide	seed	insecticide	insecticide application	scouting (efficacy)	insecticide2	insecticide application3	scouting (efficacy)4	Scouting (season-long)	Total Cost ($/ha)	Total Variable Cost ($/ha)	Soybean price ($/kg)	expected net revenue ($/ha)	expected revenue ($/ha)
SHXN-I	SHXN-I	52.6	0.127	0.873	0.4348	1	0	0	0	0	0	0.94478	49.6954	3342.06	39.709	43.6131	73.3887	21.0035	120.832	548.562	89.6973	155.129								1091.93	244.827	0.33	858.052	10.9434
	SHXN-I	52.6	0.127	0.873	0.4348	0.9	0.1	0	0	0	0	0.94478	49.6954	3342.06	39.709	43.6131	73.3887	21.0035	120.832	548.562	89.6973	155.129								1091.93	244.827	0.33	858.052	10.9434
	SHXN-I	52.6	0.127	0.873	0.4348	0.8	0.2	0	0	0	0	0.94478	49.6954	3342.06	39.709	43.6131	73.3887	21.0035	120.832	548.562	89.6973	155.129								1091.93	244.827	0.33	858.052	10.9434
	SHXN-I	52.6	0.127	0.873	0.4348	0.7	0.3	0	0	0	0	0.94478	49.6954	3342.06	39.709	43.6131	73.3887	21.0035	120.832	548.562	89.6973	155.129								1091.93	244.827	0.33	858.052	10.9434
	SHXN-I	52.6	0.127	0.873	0.4348	0.6	0.4	0	0	0	0	0.94478	49.6954	3342.06	39.709	43.6131	73.3887	21.0035	120.832	548.562	89.6973	155.129								1091.93	244.827	0.33	858.052	10.9434
	SHXN-I	52.6	0.127	0.873	0.4348	0.5	0.5	0	0	0	0	0.94478	49.6954	3342.06	39.709	43.6131	73.3887	21.0035	120.832	548.562	89.6973	155.129								1091.93	244.827	0.33	858.052	10.9434
	SHXN-I	52.6	0.127	0.873	0.4348	0.4	0.6	0	0	0	0	0.94478	49.6954	3342.06	39.709	43.6131	73.3887	21.0035	120.832	548.562	89.6973	155.129								1091.93	244.827	0.33	858.052	10.9434
	SHXN-I	52.6	0.127	0.873	0.4348	0.3	0.7	0	0	0	0	0.94478	49.6954	3342.06	39.709	43.6131	73.3887	21.0035	120.832	548.562	89.6973	155.129								1091.93	244.827	0.33	858.052	10.9434
	SHXN-I	52.6	0.127	0.873	0.4348	0.2	0.8	0	0	0	0	0.94478	49.6954	3342.06	39.709	43.6131	73.3887	21.0035	120.832	548.562	89.6973	155.129								1091.93	244.827	0.33	858.052	10.9434
	SHXN-I	52.6	0.127	0.873	0.4348	0.1	0.9	0	0	0	0	0.94478	49.6954	3342.06	39.709	43.6131	73.3887	21.0035	120.832	548.562	89.6973	155.129								1091.93	244.827	0.33	858.052	10.9434
	SHXN-I	52.6	0.127	0.873	0.4348	0	1	0	0	0	0	0.94478	49.6954	3342.06	39.709	43.6131	73.3887	21.0035	120.832	548.562	89.6973	155.129								1091.93	244.827	0.33	858.052	10.9434
SHPN-I	SHPN-I	52.6	0.127	0.873	0.4348	1	0	0	1	0	0	1	52.6	3537.39	39.709	43.6131	73.3887	21.0035	120.832	548.562	89.6973	155.129	13.8376	20.0151						1125.79	278.679	0.33	888.659	41.5507
	SHPN-I	52.6	0.127	0.873	0.4348	0.9	0.1	0	1	0	0	0.994478	52.3095	3517.86	39.709	43.6131	73.3887	21.0035	120.832	548.562	89.6973	155.129	13.8376	20.0151						1125.79	278.679	0.33	882.213	35.1047
	SHPN-I	52.6	0.127	0.873	0.4348	0.8	0.2	0	1	0	0	0.988956	52.0191	3498.32	39.709	43.6131	73.3887	21.0035	120.832	548.562	89.6973	155.129	13.8376	20.0151						1125.79	278.679	0.33	875.767	28.6587
	SHPN-I	52.6	0.127	0.873	0.4348	0.7	0.3	0	1	0	0	0.983434	51.7286	3478.79	39.709	43.6131	73.3887	21.0035	120.832	548.562	89.6973	155.129	13.8376	20.0151						1125.79	278.679	0.33	869.321	22.2127
	SHPN-I	52.6	0.127	0.873	0.4348	0.6	0.4	0	1	0	0	0.977912	51.4382	3459.26	39.709	43.6131	73.3887	21.0035	120.832	548.562	89.6973	155.129	13.8376	20.0151						1125.79	278.679	0.33	862.875	15.7667
	SHPN-I	52.6	0.127	0.873	0.4348	0.5	0.5	0	1	0	0	0.97239	51.1477	3439.72	39.709	43.6131	73.3887	21.0035	120.832	548.562	89.6973	155.129	13.8376	20.0151						1125.79	278.679	0.33	856.429	9.3207
	SHPN-I	52.6	0.127	0.873	0.4348	0.4	0.6	0	1	0	0	0.966868	50.8573	3420.19	39.709	43.6131	73.3887	21.0035	120.832	548.562	89.6973	155.129	13.8376	20.0151						1125.79	278.679	0.33	849.983	2.8747
	SHPN-I	52.6	0.127	0.873	0.4348	0.3	0.7	0	1	0	0	0.961346	50.5668	3400.66	39.709	43.6131	73.3887	21.0035	120.832	548.562	89.6973	155.129	13.8376	20.0151						1125.79	278.679	0.33	843.537	-3.57129
	SHPN-I	52.6	0.127	0.873	0.4348	0.2	0.8	0	1	0	0	0.955824	50.2764	3381.12	39.709	43.6131	73.3887	21.0035	120.832	548.562	89.6973	155.129	13.8376	20.0151						1125.79	278.679	0.33	837.091	-10.0173
	SHPN-I	52.6	0.127	0.873	0.4348	0.1	0.9	0	1	0	0	0.950302	49.9859	3361.59	39.709	43.6131	73.3887	21.0035	120.832	548.562	89.6973	155.129	13.8376	20.0151						1125.79	278.679	0.33	830.645	-16.4633
	SHPN-I	52.6	0.127	0.873	0.4348	0	1	0	1	0	0	0.94478	49.6954	3342.06	39.709	43.6131	73.3887	21.0035	120.832	548.562	89.6973	155.129	13.8376	20.0151						1125.79	278.679	0.33	824.199	-22.9093
SHPN-I (1B only)	SHPN-I (1B only)	52.6	0.127	0.873	0.4348	1	0	0	0	1	0	1	52.6	3537.39	39.709	43.6131	73.3887	21.0035	120.832	548.562	89.6973	155.129	21.9919	20.0151						1133.94	286.834	0.33	880.505	33.3964
	SHPN-I (1B only)	52.6	0.127	0.873	0.4348	0.9	0.1	0	0	1	0	1	52.6	3537.39	39.709	43.6131	73.3887	21.0035	120.832	548.562	89.6973	155.129	21.9919	20.0151						1133.94	286.834	0.33	880.505	33.3964
	SHPN-I (1B only)	52.6	0.127	0.873	0.4348	0.8	0.2	0	0	1	0	1	52.6	3537.39	39.709	43.6131	73.3887	21.0035	120.832	548.562	89.6973	155.129	21.9919	20.0151						1133.94	286.834	0.33	880.505	33.3964
	SHPN-I (1B only)	52.6	0.127	0.873	0.4348	0.7	0.3	0	0	1	0	1	52.6	3537.39	39.709	43.6131	73.3887	21.0035	120.832	548.562	89.6973	155.129	21.9919	20.0151						1133.94	286.834	0.33	880.505	33.3964
	SHPN-I (1B only)	52.6	0.127	0.873	0.4348	0.6	0.4	0	0	1	0	1	52.6	3537.39	39.709	43.6131	73.3887	21.0035	120.832	548.562	89.6973	155.129	21.9919	20.0151						1133.94	286.834	0.33	880.505	33.3964
	SHPN-I (1B only)	52.6	0.127	0.873	0.4348	0.5	0.5	0	0	1	0	1	52.6	3537.39	39.709	43.6131	73.3887	21.0035	120.832	548.562	89.6973	155.129	21.9919	20.0151						1133.94	286.834	0.33	880.505	33.3964
	SHPN-I (1B only)	52.6	0.127	0.873	0.4348	0.4	0.6	0	0	1	0	1	52.6	3537.39	39.709	43.6131	73.3887	21.0035	120.832	548.562	89.6973	155.129	21.9919	20.0151						1133.94	286.834	0.33	880.505	33.3964
	SHPN-I (1B only)	52.6	0.127	0.873	0.4348	0.3	0.7	0	0	1	0	1	52.6	3537.39	39.709	43.6131	73.3887	21.0035	120.832	548.562	89.6973	155.129	21.9919	20.0151						1133.94	286.834	0.33	880.505	33.3964
	SHPN-I (1B only)	52.6	0.127	0.873	0.4348	0.2	0.8	0	0	1	0	1	52.6	3537.39	39.709	43.6131	73.3887	21.0035	120.832	548.562	89.6973	155.129	21.9919	20.0151						1133.94	286.834	0.33	880.505	33.3964
	SHPN-I (1B only)	52.6	0.127	0.873	0.4348	0.1	0.9	0	0	1	0	1	52.6	3537.39	39.709	43.6131	73.3887	21.0035	120.832	548.562	89.6973	155.129	21.9919	20.0151						1133.94	286.834	0.33	880.505	33.3964
	SHPN-I (1B only)	52.6	0.127	0.873	0.4348	0	1	0	0	1	0	1	52.6	3537.39	39.709	43.6131	73.3887	21.0035	120.832	548.562	89.6973	155.129	21.9919	20.0151						1133.94	286.834	0.33	880.505	33.3964
SHPN-I (4C only)	SHPN-I (4C only)	52.6	0.127	0.873	0.4348	1	0	0	0	0	1	1	52.6	3537.39	39.709	43.6131	73.3887	21.0035	120.832	548.562	89.6973	155.129	61.775	20.0151						1173.73	326.617	0.33	840.721	-6.38672
	SHPN-I (4C only)	52.6	0.127	0.873	0.4348	0.9	0.1	0	0	0	1	1	52.6	3537.39	39.709	43.6131	73.3887	21.0035	120.832	548.562	89.6973	155.129	61.775	20.0151						1173.73	326.617	0.33	840.721	-6.38672
	SHPN-I (4C only)	52.6	0.127	0.873	0.4348	0.8	0.2	0	0	0	1	1	52.6	3537.39	39.709	43.6131	73.3887	21.0035	120.832	548.562	89.6973	155.129	61.775	20.0151						1173.73	326.617	0.33	840.721	-6.38672
	SHPN-I (4C only)	52.6	0.127	0.873	0.4348	0.7	0.3	0	0	0	1	1	52.6	3537.39	39.709	43.6131	73.3887	21.0035	120.832	548.562	89.6973	155.129	61.775	20.0151						1173.73	326.617	0.33	840.721	-6.38672
	SHPN-I (4C only)	52.6	0.127	0.873	0.4348	0.6	0.4	0	0	0	1	1	52.6	3537.39	39.709	43.6131	73.3887	21.0035	120.832	548.562	89.6973	155.129	61.775	20.0151						1173.73	326.617	0.33	840.721	-6.38672
	SHPN-I (4C only)	52.6	0.127	0.873	0.4348	0.5	0.5	0	0	0	1	1	52.6	3537.39	39.709	43.6131	73.3887	21.0035	120.832	548.562	89.6973	155.129	61.775	20.0151						1173.73	326.617	0.33	840.721	-6.38672
	SHPN-I (4C only)	52.6	0.127	0.873	0.4348	0.4	0.6	0	0	0	1	1	52.6	3537.39	39.709	43.6131	73.3887	21.0035	120.832	548.562	89.6973	155.129	61.775	20.0151						1173.73	326.617	0.33	840.721	-6.38672
	SHPN-I (4C only)	52.6	0.127	0.873	0.4348	0.3	0.7	0	0	0	1	1	52.6	3537.39	39.709	43.6131	73.3887	21.0035	120.832	548.562	89.6973	155.129	61.775	20.0151						1173.73	326.617	0.33	840.721	-6.38672
	SHPN-I (4C only)	52.6	0.127	0.873	0.4348	0.2	0.8	0	0	0	1	1	52.6	3537.39	39.709	43.6131	73.3887	21.0035	120.832	548.562	89.6973	155.129	61.775	20.0151						1173.73	326.617	0.33	840.721	-6.38672
	SHPN-I (4C only)	52.6	0.127	0.873	0.4348	0.1	0.9	0	0	0	1	1	52.6	3537.39	39.709	43.6131	73.3887	21.0035	120.832	548.562	89.6973	155.129	61.775	20.0151						1173.73	326.617	0.33	840.721	-6.38672
	SHPN-I (4C only)	52.6	0.127	0.873	0.4348	0	1	0	0	0	1	1	52.6	3537.39	39.709	43.6131	73.3887	21.0035	120.832	548.562	89.6973	155.129	61.775	20.0151						1173.73	326.617	0.33	840.721	-6.38672
SHPE-I (3A/1B)	SHPE-I (3A/1B)	52.6	0.127	0.873	0.4348	1	0	0	1	1	0	1	52.6	3537.39	39.709	43.6131	73.3887	21.0035	120.832	548.562	89.6973	155.129	13.8376	20.0151	10.5018	21.9919	20.0151	10.5018		1188.8	341.69	0.33	878.157	31.0489
	SHPE-I (3A/1B)	52.6	0.127	0.873	0.4348	0.9	0.1	0	1	1	0	1	52.6	3537.39	39.709	43.6131	73.3887	21.0035	120.832	548.562	89.6973	155.129	13.8376	20.0151	10.5018	21.9919	20.0151	10.5018		1188.8	341.69	0.33	872.906	25.7981
	SHPE-I (3A/1B)	52.6	0.127	0.873	0.4348	0.8	0.2	0	1	1	0	1	52.6	3537.39	39.709	43.6131	73.3887	21.0035	120.832	548.562	89.6973	155.129	13.8376	20.0151	10.5018	21.9919	20.0151	10.5018		1188.8	341.69	0.33	867.655	20.5472
	SHPE-I (3A/1B)	52.6	0.127	0.873	0.4348	0.7	0.3	0	1	1	0	1	52.6	3537.39	39.709	43.6131	73.3887	21.0035	120.832	548.562	89.6973	155.129	13.8376	20.0151	10.5018	21.9919	20.0151	10.5018		1188.8	341.69	0.33	862.405	15.2963
	SHPE-I (3A/1B)	52.6	0.127	0.873	0.4348	0.6	0.4	0	1	1	0	1	52.6	3537.39	39.709	43.6131	73.3887	21.0035	120.832	548.562	89.6973	155.129	13.8376	20.0151	10.5018	21.9919	20.0151	10.5018		1188.8	341.69	0.33	857.154	10.0454
	SHPE-I (3A/1B)	52.6	0.127	0.873	0.4348	0.5	0.5	0	1	1	0	1	52.6	3537.39	39.709	43.6131	73.3887	21.0035	120.832	548.562	89.6973	155.129	13.8376	20.0151	10.5018	21.9919	20.0151	10.5018		1188.8	341.69	0.33	851.903	4.79455
	SHPE-I (3A/1B)	52.6	0.127	0.873	0.4348	0.4	0.6	0	1	1	0	1	52.6	3537.39	39.709	43.6131	73.3887	21.0035	120.832	548.562	89.6973	155.129	13.8376	20.0151	10.5018	21.9919	20.0151	10.5018		1188.8	341.69	0.33	846.652	-0.456325
	SHPE-I (3A/1B)	52.6	0.127	0.873	0.4348	0.3	0.7	0	1	1	0	1	52.6	3537.39	39.709	43.6131	73.3887	21.0035	120.832	548.562	89.6973	155.129	13.8376	20.0151	10.5018	21.9919	20.0151	10.5018		1188.8	341.69	0.33	841.401	-5.7072
	SHPE-I (3A/1B)	52.6	0.127	0.873	0.4348	0.2	0.8	0	1	1	0	1	52.6	3537.39	39.709	43.6131	73.3887	21.0035	120.832	548.562	89.6973	155.129	13.8376	20.0151	10.5018	21.9919	20.0151	10.5018		1188.8	341.69	0.33	836.15	-10.9581
	SHPE-I (3A/1B)	52.6	0.127	0.873	0.4348	0.1	0.9	0	1	1	0	1	52.6	3537.39	39.709	43.6131	73.3887	21.0035	120.832	548.562	89.6973	155.129	13.8376	20.0151	10.5018	21.9919	20.0151	10.5018		1188.8	341.69	0.33	830.899	-16.2089
	SHPE-I (3A/1B)	52.6	0.127	0.873	0.4348	0	1	0	1	1	0	1	52.6	3537.39	39.709	43.6131	73.3887	21.0035	120.832	548.562	89.6973	155.129	13.8376	20.0151	10.5018	21.9919	20.0151	10.5018		1188.8	341.69	0.33	825.648	-21.4598
SHPE-I (4C only)	SHPE-I (4C only)	52.6	0.127	0.873	0.4348	1	0	0	0	0	1	1	52.6	3537.39	39.709	43.6131	73.3887	21.0035	120.832	548.562	89.6973	155.129	61.775	20.0151	10.5018					1184.23	337.119	0.33	830.22	-16.8885
	SHPE-I (4C only)	52.6	0.127	0.873	0.4348	0.9	0.1	0	0	0	1	1	52.6	3537.39	39.709	43.6131	73.3887	21.0035	120.832	548.562	89.6973	155.129	61.775	20.0151	10.5018					1184.23	337.119	0.33	830.22	-16.8885
	SHPE-I (4C only)	52.6	0.127	0.873	0.4348	0.8	0.2	0	0	0	1	1	52.6	3537.39	39.709	43.6131	73.3887	21.0035	120.832	548.562	89.6973	155.129	61.775	20.0151	10.5018					1184.23	337.119	0.33	830.22	-16.8885
	SHPE-I (4C only)	52.6	0.127	0.873	0.4348	0.7	0.3	0	0	0	1	1	52.6	3537.39	39.709	43.6131	73.3887	21.0035	120.832	548.562	89.6973	155.129	61.775	20.0151	10.5018					1184.23	337.119	0.33	830.22	-16.8885
	SHPE-I (4C only)	52.6	0.127	0.873	0.4348	0.6	0.4	0	0	0	1	1	52.6	3537.39	39.709	43.6131	73.3887	21.0035	120.832	548.562	89.6973	155.129	61.775	20.0151	10.5018					1184.23	337.119	0.33	830.22	-16.8885
	SHPE-I (4C only)	52.6	0.127	0.873	0.4348	0.5	0.5	0	0	0	1	1	52.6	3537.39	39.709	43.6131	73.3887	21.0035	120.832	548.562	89.6973	155.129	61.775	20.0151	10.5018					1184.23	337.119	0.33	830.22	-16.8885
	SHPE-I (4C only)	52.6	0.127	0.873	0.4348	0.4	0.6	0	0	0	1	1	52.6	3537.39	39.709	43.6131	73.3887	21.0035	120.832	548.562	89.6973	155.129	61.775	20.0151	10.5018					1184.23	337.119	0.33	830.22	-16.8885
	SHPE-I (4C only)	52.6	0.127	0.873	0.4348	0.3	0.7	0	0	0	1	1	52.6	3537.39	39.709	43.6131	73.3887	21.0035	120.832	548.562	89.6973	155.129	61.775	20.0151	10.5018					1184.23	337.119	0.33	830.22	-16.8885
	SHPE-I (4C only)	52.6	0.127	0.873	0.4348	0.2	0.8	0	0	0	1	1	52.6	3537.39	39.709	43.6131	73.3887	21.0035	120.832	548.562	89.6973	155.129	61.775	20.0151	10.5018					1184.23	337.119	0.33	830.22	-16.8885
	SHPE-I (4C only)	52.6	0.127	0.873	0.4348	0.1	0.9	0	0	0	1	1	52.6	3537.39	39.709	43.6131	73.3887	21.0035	120.832	548.562	89.6973	155.129	61.775	20.0151	10.5018					1184.23	337.119	0.33	830.22	-16.8885
	SHPE-I (4C only)	52.6	0.127	0.873	0.4348	0	1	0	0	0	1	1	52.6	3537.39	39.709	43.6131	73.3887	21.0035	120.832	548.562	89.6973	155.129	61.775	20.0151	10.5018					1184.23	337.119	0.33	830.22	-16.8885
SHTM-I (3A/1B )	SHTM-I (3A/1B )	52.6	0.127	0.873	0.4348	1	0	0	1	1	0	1	52.6	3537.39	39.709	43.6131	73.3887	21.0035	120.832	548.562	89.6973	155.129	13.8376	20.0151	10.5018	21.9919	20.0151	10.5018	63.0105	1251.81	404.7	0.33	815.147	-31.9616
	SHTM-I (3A/1B )	52.6	0.127	0.873	0.4348	0.9	0.1	0	1	1	0	1	52.6	3537.39	39.709	43.6131	73.3887	21.0035	120.832	548.562	89.6973	155.129	13.8376	20.0151	10.5018	21.9919	20.0151	10.5018	63.0105	1251.81	404.7	0.33	809.896	-37.2124
	SHTM-I (3A/1B )	52.6	0.127	0.873	0.4348	0.8	0.2	0	1	1	0	1	52.6	3537.39	39.709	43.6131	73.3887	21.0035	120.832	548.562	89.6973	155.129	13.8376	20.0151	10.5018	21.9919	20.0151	10.5018	63.0105	1251.81	404.7	0.33	804.645	-42.4633
	SHTM-I (3A/1B )	52.6	0.127	0.873	0.4348	0.7	0.3	0	1	1	0	1	52.6	3537.39	39.709	43.6131	73.3887	21.0035	120.832	548.562	89.6973	155.129	13.8376	20.0151	10.5018	21.9919	20.0151	10.5018	63.0105	1251.81	404.7	0.33	799.394	-47.7142
	SHTM-I (3A/1B )	52.6	0.127	0.873	0.4348	0.6	0.4	0	1	1	0	1	52.6	3537.39	39.709	43.6131	73.3887	21.0035	120.832	548.562	89.6973	155.129	13.8376	20.0151	10.5018	21.9919	20.0151	10.5018	63.0105	1251.81	404.7	0.33	794.143	-52.9651
	SHTM-I (3A/1B )	52.6	0.127	0.873	0.4348	0.5	0.5	0	1	1	0	1	52.6	3537.39	39.709	43.6131	73.3887	21.0035	120.832	548.562	89.6973	155.129	13.8376	20.0151	10.5018	21.9919	20.0151	10.5018	63.0105	1251.81	404.7	0.33	788.892	-58.2159
	SHTM-I (3A/1B )	52.6	0.127	0.873	0.4348	0.4	0.6	0	1	1	0	1	52.6	3537.39	39.709	43.6131	73.3887	21.0035	120.832	548.562	89.6973	155.129	13.8376	20.0151	10.5018	21.9919	20.0151	10.5018	63.0105	1251.81	404.7	0.33	783.641	-63.4668
	SHTM-I (3A/1B )	52.6	0.127	0.873	0.4348	0.3	0.7	0	1	1	0	1	52.6	3537.39	39.709	43.6131	73.3887	21.0035	120.832	548.562	89.6973	155.129	13.8376	20.0151	10.5018	21.9919	20.0151	10.5018	63.0105	1251.81	404.7	0.33	778.391	-68.7177
	SHTM-I (3A/1B )	52.6	0.127	0.873	0.4348	0.2	0.8	0	1	1	0	1	52.6	3537.39	39.709	43.6131	73.3887	21.0035	120.832	548.562	89.6973	155.129	13.8376	20.0151	10.5018	21.9919	20.0151	10.5018	63.0105	1251.81	404.7	0.33	773.14	-73.9686
	SHTM-I (3A/1B )	52.6	0.127	0.873	0.4348	0.1	0.9	0	1	1	0	1	52.6	3537.39	39.709	43.6131	73.3887	21.0035	120.832	548.562	89.6973	155.129	13.8376	20.0151	10.5018	21.9919	20.0151	10.5018	63.0105	1251.81	404.7	0.33	767.889	-79.2194
	SHTM-I (3A/1B )	52.6	0.127	0.873	0.4348	0	1	0	1	1	0	1	52.6	3537.39	39.709	43.6131	73.3887	21.0035	120.832	548.562	89.6973	155.129	13.8376	20.0151	10.5018	21.9919	20.0151	10.5018	63.0105	1251.81	404.7	0.33	762.638	-84.4703
SHTM-I (1B only)	SHTM-I (1B only)	52.6	0.127	0.873	0.4348	1	0	0	0	1	0	1	52.6	3537.39	39.709	43.6131	73.3887	21.0035	120.832	548.562	89.6973	155.129	21.9919	20.0151	10.5018				63.0105	1207.45	360.346	0.33	806.992	-40.1159
	SHTM-I (1B only)	52.6	0.127	0.873	0.4348	0.9	0.1	0	0	1	0	1	52.6	3537.39	39.709	43.6131	73.3887	21.0035	120.832	548.562	89.6973	155.129	21.9919	20.0151	10.5018				63.0105	1207.45	360.346	0.33	806.992	-40.1159
	SHTM-I (1B only)	52.6	0.127	0.873	0.4348	0.8	0.2	0	0	1	0	1	52.6	3537.39	39.709	43.6131	73.3887	21.0035	120.832	548.562	89.6973	155.129	21.9919	20.0151	10.5018				63.0105	1207.45	360.346	0.33	806.992	-40.1159
	SHTM-I (1B only)	52.6	0.127	0.873	0.4348	0.7	0.3	0	0	1	0	1	52.6	3537.39	39.709	43.6131	73.3887	21.0035	120.832	548.562	89.6973	155.129	21.9919	20.0151	10.5018				63.0105	1207.45	360.346	0.33	806.992	-40.1159
	SHTM-I (1B only)	52.6	0.127	0.873	0.4348	0.6	0.4	0	0	1	0	1	52.6	3537.39	39.709	43.6131	73.3887	21.0035	120.832	548.562	89.6973	155.129	21.9919	20.0151	10.5018				63.0105	1207.45	360.346	0.33	806.992	-40.1159
	SHTM-I (1B only)	52.6	0.127	0.873	0.4348	0.5	0.5	0	0	1	0	1	52.6	3537.39	39.709	43.6131	73.3887	21.0035	120.832	548.562	89.6973	155.129	21.9919	20.0151	10.5018				63.0105	1207.45	360.346	0.33	806.992	-40.1159
	SHTM-I (1B only)	52.6	0.127	0.873	0.4348	0.4	0.6	0	0	1	0	1	52.6	3537.39	39.709	43.6131	73.3887	21.0035	120.832	548.562	89.6973	155.129	21.9919	20.0151	10.5018				63.0105	1207.45	360.346	0.33	806.992	-40.1159
	SHTM-I (1B only)	52.6	0.127	0.873	0.4348	0.3	0.7	0	0	1	0	1	52.6	3537.39	39.709	43.6131	73.3887	21.0035	120.832	548.562	89.6973	155.129	21.9919	20.0151	10.5018				63.0105	1207.45	360.346	0.33	806.992	-40.1159
	SHTM-I (1B only)	52.6	0.127	0.873	0.4348	0.2	0.8	0	0	1	0	1	52.6	3537.39	39.709	43.6131	73.3887	21.0035	120.832	548.562	89.6973	155.129	21.9919	20.0151	10.5018				63.0105	1207.45	360.346	0.33	806.992	-40.1159
	SHTM-I (1B only)	52.6	0.127	0.873	0.4348	0.1	0.9	0	0	1	0	1	52.6	3537.39	39.709	43.6131	73.3887	21.0035	120.832	548.562	89.6973	155.129	21.9919	20.0151	10.5018				63.0105	1207.45	360.346	0.33	806.992	-40.1159
	SHTM-I (1B only)	52.6	0.127	0.873	0.4348	0	1	0	0	1	0	1	52.6	3537.39	39.709	43.6131	73.3887	21.0035	120.832	548.562	89.6973	155.129	21.9919	20.0151	10.5018				63.0105	1207.45	360.346	0.33	806.992	-40.1159
SHTM-I (4C only)	SHTM-I (4C only)	52.6	0.127	0.873	0.4348	1	0	0	0	0	1	1	52.6	3537.39	39.709	43.6131	73.3887	21.0035	120.832	548.562	89.6973	155.129	61.775	20.0151	10.5018				63.0105	1247.24	400.129	0.33	767.209	-79.899
	SHTM-I (4C only)	52.6	0.127	0.873	0.4348	0.9	0.1	0	0	0	1	1	52.6	3537.39	39.709	43.6131	73.3887	21.0035	120.832	548.562	89.6973	155.129	61.775	20.0151	10.5018				63.0105	1247.24	400.129	0.33	767.209	-79.899
	SHTM-I (4C only)	52.6	0.127	0.873	0.4348	0.8	0.2	0	0	0	1	1	52.6	3537.39	39.709	43.6131	73.3887	21.0035	120.832	548.562	89.6973	155.129	61.775	20.0151	10.5018				63.0105	1247.24	400.129	0.33	767.209	-79.899
	SHTM-I (4C only)	52.6	0.127	0.873	0.4348	0.7	0.3	0	0	0	1	1	52.6	3537.39	39.709	43.6131	73.3887	21.0035	120.832	548.562	89.6973	155.129	61.775	20.0151	10.5018				63.0105	1247.24	400.129	0.33	767.209	-79.899
	SHTM-I (4C only)	52.6	0.127	0.873	0.4348	0.6	0.4	0	0	0	1	1	52.6	3537.39	39.709	43.6131	73.3887	21.0035	120.832	548.562	89.6973	155.129	61.775	20.0151	10.5018				63.0105	1247.24	400.129	0.33	767.209	-79.899
	SHTM-I (4C only)	52.6	0.127	0.873	0.4348	0.5	0.5	0	0	0	1	1	52.6	3537.39	39.709	43.6131	73.3887	21.0035	120.832	548.562	89.6973	155.129	61.775	20.0151	10.5018				63.0105	1247.24	400.129	0.33	767.209	-79.899
	SHTM-I (4C only)	52.6	0.127	0.873	0.4348	0.4	0.6	0	0	0	1	1	52.6	3537.39	39.709	43.6131	73.3887	21.0035	120.832	548.562	89.6973	155.129	61.775	20.0151	10.5018				63.0105	1247.24	400.129	0.33	767.209	-79.899
	SHTM-I (4C only)	52.6	0.127	0.873	0.4348	0.3	0.7	0	0	0	1	1	52.6	3537.39	39.709	43.6131	73.3887	21.0035	120.832	548.562	89.6973	155.129	61.775	20.0151	10.5018				63.0105	1247.24	400.129	0.33	767.209	-79.899
	SHTM-I (4C only)	52.6	0.127	0.873	0.4348	0.2	0.8	0	0	0	1	1	52.6	3537.39	39.709	43.6131	73.3887	21.0035	120.832	548.562	89.6973	155.129	61.775	20.0151	10.5018				63.0105	1247.24	400.129	0.33	767.209	-79.899
	SHTM-I (4C only)	52.6	0.127	0.873	0.4348	0.1	0.9	0	0	0	1	1	52.6	3537.39	39.709	43.6131	73.3887	21.0035	120.832	548.562	89.6973	155.129	61.775	20.0151	10.5018				63.0105	1247.24	400.129	0.33	767.209	-79.899
	SHTM-I (4C only)	52.6	0.127	0.873	0.4348	0	1	0	0	0	1	1	52.6	3537.39	39.709	43.6131	73.3887	21.0035	120.832	548.562	89.6973	155.129	61.775	20.0151	10.5018				63.0105	1247.24	400.129	0.33	767.209	-79.899
SCXN-I	SCXN-I	52.6	0.127	0.873	0.4348	1	0	0	0	0	0	0.94478	49.6954	3342.06	39.709	43.6131	73.3887	21.0035	120.832	548.562	118.608	117.644								1083.36	236.252	0.33	866.626	19.5178
	SCXN-I	52.6	0.127	0.873	0.4348	0.9	0.1	0	0	0	0	0.94478	49.6954	3342.06	39.709	43.6131	73.3887	21.0035	120.832	548.562	118.608	117.644								1083.36	236.252	0.33	866.626	19.5178
	SCXN-I	52.6	0.127	0.873	0.4348	0.8	0.2	0	0	0	0	0.94478	49.6954	3342.06	39.709	43.6131	73.3887	21.0035	120.832	548.562	118.608	117.644								1083.36	236.252	0.33	866.626	19.5178
	SCXN-I	52.6	0.127	0.873	0.4348	0.7	0.3	0	0	0	0	0.94478	49.6954	3342.06	39.709	43.6131	73.3887	21.0035	120.832	548.562	118.608	117.644								1083.36	236.252	0.33	866.626	19.5178
	SCXN-I	52.6	0.127	0.873	0.4348	0.6	0.4	0	0	0	0	0.94478	49.6954	3342.06	39.709	43.6131	73.3887	21.0035	120.832	548.562	118.608	117.644								1083.36	236.252	0.33	866.626	19.5178
	SCXN-I	52.6	0.127	0.873	0.4348	0.5	0.5	0	0	0	0	0.94478	49.6954	3342.06	39.709	43.6131	73.3887	21.0035	120.832	548.562	118.608	117.644								1083.36	236.252	0.33	866.626	19.5178
	SCXN-I	52.6	0.127	0.873	0.4348	0.4	0.6	0	0	0	0	0.94478	49.6954	3342.06	39.709	43.6131	73.3887	21.0035	120.832	548.562	118.608	117.644								1083.36	236.252	0.33	866.626	19.5178
	SCXN-I	52.6	0.127	0.873	0.4348	0.3	0.7	0	0	0	0	0.94478	49.6954	3342.06	39.709	43.6131	73.3887	21.0035	120.832	548.562	118.608	117.644								1083.36	236.252	0.33	866.626	19.5178
	SCXN-I	52.6	0.127	0.873	0.4348	0.2	0.8	0	0	0	0	0.94478	49.6954	3342.06	39.709	43.6131	73.3887	21.0035	120.832	548.562	118.608	117.644								1083.36	236.252	0.33	866.626	19.5178
	SCXN-I	52.6	0.127	0.873	0.4348	0.1	0.9	0	0	0	0	0.94478	49.6954	3342.06	39.709	43.6131	73.3887	21.0035	120.832	548.562	118.608	117.644								1083.36	236.252	0.33	866.626	19.5178
	SCXN-I	52.6	0.127	0.873	0.4348	0	1	0	0	0	0	0.94478	49.6954	3342.06	39.709	43.6131	73.3887	21.0035	120.832	548.562	118.608	117.644								1083.36	236.252	0.33	866.626	19.5178
SCPN-I	SCPN-I	52.6	0.127	0.873	0.4348	1	0	0	1	0	0	1	52.6	3537.39	39.709	43.6131	73.3887	21.0035	120.832	548.562	118.608	117.644	13.8376	20.0151						1117.21	270.105	0.33	897.233	50.125
	SCPN-I	52.6	0.127	0.873	0.4348	0.9	0.1	0	1	0	0	0.994478	52.3095	3517.86	39.709	43.6131	73.3887	21.0035	120.832	548.562	118.608	117.644	13.8376	20.0151						1117.21	270.105	0.33	890.787	43.6791
	SCPN-I	52.6	0.127	0.873	0.4348	0.8	0.2	0	1	0	0	0.988956	52.0191	3498.32	39.709	43.6131	73.3887	21.0035	120.832	548.562	118.608	117.644	13.8376	20.0151						1117.21	270.105	0.33	884.341	37.2331
	SCPN-I	52.6	0.127	0.873	0.4348	0.7	0.3	0	1	0	0	0.983434	51.7286	3478.79	39.709	43.6131	73.3887	21.0035	120.832	548.562	118.608	117.644	13.8376	20.0151						1117.21	270.105	0.33	877.895	30.7871
	SCPN-I	52.6	0.127	0.873	0.4348	0.6	0.4	0	1	0	0	0.977912	51.4382	3459.26	39.709	43.6131	73.3887	21.0035	120.832	548.562	118.608	117.644	13.8376	20.0151						1117.21	270.105	0.33	871.449	24.3411
	SCPN-I	52.6	0.127	0.873	0.4348	0.5	0.5	0	1	0	0	0.97239	51.1477	3439.72	39.709	43.6131	73.3887	21.0035	120.832	548.562	118.608	117.644	13.8376	20.0151						1117.21	270.105	0.33	865.003	17.8951
	SCPN-I	52.6	0.127	0.873	0.4348	0.4	0.6	0	1	0	0	0.966868	50.8573	3420.19	39.709	43.6131	73.3887	21.0035	120.832	548.562	118.608	117.644	13.8376	20.0151						1117.21	270.105	0.33	858.557	11.4491
	SCPN-I	52.6	0.127	0.873	0.4348	0.3	0.7	0	1	0	0	0.961346	50.5668	3400.66	39.709	43.6131	73.3887	21.0035	120.832	548.562	118.608	117.644	13.8376	20.0151						1117.21	270.105	0.33	852.111	5.00308
	SCPN-I	52.6	0.127	0.873	0.4348	0.2	0.8	0	1	0	0	0.955824	50.2764	3381.12	39.709	43.6131	73.3887	21.0035	120.832	548.562	118.608	117.644	13.8376	20.0151						1117.21	270.105	0.33	845.665	-1.44292
	SCPN-I	52.6	0.127	0.873	0.4348	0.1	0.9	0	1	0	0	0.950302	49.9859	3361.59	39.709	43.6131	73.3887	21.0035	120.832	548.562	118.608	117.644	13.8376	20.0151						1117.21	270.105	0.33	839.219	-7.88891
	SCPN-I	52.6	0.127	0.873	0.4348	0	1	0	1	0	0	0.94478	49.6954	3342.06	39.709	43.6131	73.3887	21.0035	120.832	548.562	118.608	117.644	13.8376	20.0151						1117.21	270.105	0.33	832.773	-14.3349
SCPN-I (1B only)	SCPN-I (1B only)	52.6	0.127	0.873	0.4348	1	0	0	0	1	0	1	52.6	3537.39	39.709	43.6131	73.3887	21.0035	120.832	548.562	118.608	117.644	21.9919	20.0151						1125.37	278.259	0.33	889.079	41.9707
	SCPN-I (1B only)	52.6	0.127	0.873	0.4348	0.9	0.1	0	0	1	0	1	52.6	3537.39	39.709	43.6131	73.3887	21.0035	120.832	548.562	118.608	117.644	21.9919	20.0151						1125.37	278.259	0.33	889.079	41.9707
	SCPN-I (1B only)	52.6	0.127	0.873	0.4348	0.8	0.2	0	0	1	0	1	52.6	3537.39	39.709	43.6131	73.3887	21.0035	120.832	548.562	118.608	117.644	21.9919	20.0151						1125.37	278.259	0.33	889.079	41.9707
	SCPN-I (1B only)	52.6	0.127	0.873	0.4348	0.7	0.3	0	0	1	0	1	52.6	3537.39	39.709	43.6131	73.3887	21.0035	120.832	548.562	118.608	117.644	21.9919	20.0151						1125.37	278.259	0.33	889.079	41.9707
	SCPN-I (1B only)	52.6	0.127	0.873	0.4348	0.6	0.4	0	0	1	0	1	52.6	3537.39	39.709	43.6131	73.3887	21.0035	120.832	548.562	118.608	117.644	21.9919	20.0151						1125.37	278.259	0.33	889.079	41.9707
	SCPN-I (1B only)	52.6	0.127	0.873	0.4348	0.5	0.5	0	0	1	0	1	52.6	3537.39	39.709	43.6131	73.3887	21.0035	120.832	548.562	118.608	117.644	21.9919	20.0151						1125.37	278.259	0.33	889.079	41.9707
	SCPN-I (1B only)	52.6	0.127	0.873	0.4348	0.4	0.6	0	0	1	0	1	52.6	3537.39	39.709	43.6131	73.3887	21.0035	120.832	548.562	118.608	117.644	21.9919	20.0151						1125.37	278.259	0.33	889.079	41.9707
	SCPN-I (1B only)	52.6	0.127	0.873	0.4348	0.3	0.7	0	0	1	0	1	52.6	3537.39	39.709	43.6131	73.3887	21.0035	120.832	548.562	118.608	117.644	21.9919	20.0151						1125.37	278.259	0.33	889.079	41.9707
	SCPN-I (1B only)	52.6	0.127	0.873	0.4348	0.2	0.8	0	0	1	0	1	52.6	3537.39	39.709	43.6131	73.3887	21.0035	120.832	548.562	118.608	117.644	21.9919	20.0151						1125.37	278.259	0.33	889.079	41.9707
	SCPN-I (1B only)	52.6	0.127	0.873	0.4348	0.1	0.9	0	0	1	0	1	52.6	3537.39	39.709	43.6131	73.3887	21.0035	120.832	548.562	118.608	117.644	21.9919	20.0151						1125.37	278.259	0.33	889.079	41.9707
	SCPN-I (1B only)	52.6	0.127	0.873	0.4348	0	1	0	0	1	0	1	52.6	3537.39	39.709	43.6131	73.3887	21.0035	120.832	548.562	118.608	117.644	21.9919	20.0151						1125.37	278.259	0.33	889.079	41.9707
SCPN-I (4C only)	SCPN-I (4C only)	52.6	0.127	0.873	0.4348	1	0	0	0	0	1	1	52.6	3537.39	39.709	43.6131	73.3887	21.0035	120.832	548.562	118.608	117.644	61.775	20.0151						1165.15	318.042	0.33	849.296	2.18765
	SCPN-I (4C only)	52.6	0.127	0.873	0.4348	0.9	0.1	0	0	0	1	1	52.6	3537.39	39.709	43.6131	73.3887	21.0035	120.832	548.562	118.608	117.644	61.775	20.0151						1165.15	318.042	0.33	849.296	2.18765
	SCPN-I (4C only)	52.6	0.127	0.873	0.4348	0.8	0.2	0	0	0	1	1	52.6	3537.39	39.709	43.6131	73.3887	21.0035	120.832	548.562	118.608	117.644	61.775	20.0151						1165.15	318.042	0.33	849.296	2.18765
	SCPN-I (4C only)	52.6	0.127	0.873	0.4348	0.7	0.3	0	0	0	1	1	52.6	3537.39	39.709	43.6131	73.3887	21.0035	120.832	548.562	118.608	117.644	61.775	20.0151						1165.15	318.042	0.33	849.296	2.18765
	SCPN-I (4C only)	52.6	0.127	0.873	0.4348	0.6	0.4	0	0	0	1	1	52.6	3537.39	39.709	43.6131	73.3887	21.0035	120.832	548.562	118.608	117.644	61.775	20.0151						1165.15	318.042	0.33	849.296	2.18765
	SCPN-I (4C only)	52.6	0.127	0.873	0.4348	0.5	0.5	0	0	0	1	1	52.6	3537.39	39.709	43.6131	73.3887	21.0035	120.832	548.562	118.608	117.644	61.775	20.0151						1165.15	318.042	0.33	849.296	2.18765
	SCPN-I (4C only)	52.6	0.127	0.873	0.4348	0.4	0.6	0	0	0	1	1	52.6	3537.39	39.709	43.6131	73.3887	21.0035	120.832	548.562	118.608	117.644	61.775	20.0151						1165.15	318.042	0.33	849.296	2.18765
	SCPN-I (4C only)	52.6	0.127	0.873	0.4348	0.3	0.7	0	0	0	1	1	52.6	3537.39	39.709	43.6131	73.3887	21.0035	120.832	548.562	118.608	117.644	61.775	20.0151						1165.15	318.042	0.33	849.296	2.18765
	SCPN-I (4C only)	52.6	0.127	0.873	0.4348	0.2	0.8	0	0	0	1	1	52.6	3537.39	39.709	43.6131	73.3887	21.0035	120.832	548.562	118.608	117.644	61.775	20.0151						1165.15	318.042	0.33	849.296	2.18765
	SCPN-I (4C only)	52.6	0.127	0.873	0.4348	0.1	0.9	0	0	0	1	1	52.6	3537.39	39.709	43.6131	73.3887	21.0035	120.832	548.562	118.608	117.644	61.775	20.0151						1165.15	318.042	0.33	849.296	2.18765
	SCPN-I (4C only)	52.6	0.127	0.873	0.4348	0	1	0	0	0	1	1	52.6	3537.39	39.709	43.6131	73.3887	21.0035	120.832	548.562	118.608	117.644	61.775	20.0151						1165.15	318.042	0.33	849.296	2.18765
SCPE-I (3A/1B)	SCPE-I (3A/1B)	52.6	0.127	0.873	0.4348	1	0	0	1	1	0	1	52.6	3537.39	39.709	43.6131	73.3887	21.0035	120.832	548.562	118.608	117.644	13.8376	20.0151	10.5018	21.9919	20.0151	10.5018		1180.22	333.116	0.33	886.732	39.6233
	SCPE-I (3A/1B)	52.6	0.127	0.873	0.4348	0.9	0.1	0	1	1	0	1	52.6	3537.39	39.709	43.6131	73.3887	21.0035	120.832	548.562	118.608	117.644	13.8376	20.0151	10.5018	21.9919	20.0151	10.5018		1180.22	333.116	0.33	881.481	34.3724
	SCPE-I (3A/1B)	52.6	0.127	0.873	0.4348	0.8	0.2	0	1	1	0	1	52.6	3537.39	39.709	43.6131	73.3887	21.0035	120.832	548.562	118.608	117.644	13.8376	20.0151	10.5018	21.9919	20.0151	10.5018		1180.22	333.116	0.33	876.23	29.1215
	SCPE-I (3A/1B)	52.6	0.127	0.873	0.4348	0.7	0.3	0	1	1	0	1	52.6	3537.39	39.709	43.6131	73.3887	21.0035	120.832	548.562	118.608	117.644	13.8376	20.0151	10.5018	21.9919	20.0151	10.5018		1180.22	333.116	0.33	870.979	23.8707
	SCPE-I (3A/1B)	52.6	0.127	0.873	0.4348	0.6	0.4	0	1	1	0	1	52.6	3537.39	39.709	43.6131	73.3887	21.0035	120.832	548.562	118.608	117.644	13.8376	20.0151	10.5018	21.9919	20.0151	10.5018		1180.22	333.116	0.33	865.728	18.6198
	SCPE-I (3A/1B)	52.6	0.127	0.873	0.4348	0.5	0.5	0	1	1	0	1	52.6	3537.39	39.709	43.6131	73.3887	21.0035	120.832	548.562	118.608	117.644	13.8376	20.0151	10.5018	21.9919	20.0151	10.5018		1180.22	333.116	0.33	860.477	13.3689
	SCPE-I (3A/1B)	52.6	0.127	0.873	0.4348	0.4	0.6	0	1	1	0	1	52.6	3537.39	39.709	43.6131	73.3887	21.0035	120.832	548.562	118.608	117.644	13.8376	20.0151	10.5018	21.9919	20.0151	10.5018		1180.22	333.116	0.33	855.226	8.11805
	SCPE-I (3A/1B)	52.6	0.127	0.873	0.4348	0.3	0.7	0	1	1	0	1	52.6	3537.39	39.709	43.6131	73.3887	21.0035	120.832	548.562	118.608	117.644	13.8376	20.0151	10.5018	21.9919	20.0151	10.5018		1180.22	333.116	0.33	849.975	2.86717
	SCPE-I (3A/1B)	52.6	0.127	0.873	0.4348	0.2	0.8	0	1	1	0	1	52.6	3537.39	39.709	43.6131	73.3887	21.0035	120.832	548.562	118.608	117.644	13.8376	20.0151	10.5018	21.9919	20.0151	10.5018		1180.22	333.116	0.33	844.725	-2.3837
	SCPE-I (3A/1B)	52.6	0.127	0.873	0.4348	0.1	0.9	0	1	1	0	1	52.6	3537.39	39.709	43.6131	73.3887	21.0035	120.832	548.562	118.608	117.644	13.8376	20.0151	10.5018	21.9919	20.0151	10.5018		1180.22	333.116	0.33	839.474	-7.63458
	SCPE-I (3A/1B)	52.6	0.127	0.873	0.4348	0	1	0	1	1	0	1	52.6	3537.39	39.709	43.6131	73.3887	21.0035	120.832	548.562	118.608	117.644	13.8376	20.0151	10.5018	21.9919	20.0151	10.5018		1180.22	333.116	0.33	834.223	-12.8855
SCPE-I (4C only)	SCPE-I (4C only)	52.6	0.127	0.873	0.4348	1	0	0	0	0	1	1	52.6	3537.39	39.709	43.6131	73.3887	21.0035	120.832	548.562	118.608	117.644	61.775	20.0151	10.5018					1175.65	328.544	0.33	838.794	-8.3141
	SCPE-I (4C only)	52.6	0.127	0.873	0.4348	0.9	0.1	0	0	0	1	1	52.6	3537.39	39.709	43.6131	73.3887	21.0035	120.832	548.562	118.608	117.644	61.775	20.0151	10.5018					1175.65	328.544	0.33	838.794	-8.3141
	SCPE-I (4C only)	52.6	0.127	0.873	0.4348	0.8	0.2	0	0	0	1	1	52.6	3537.39	39.709	43.6131	73.3887	21.0035	120.832	548.562	118.608	117.644	61.775	20.0151	10.5018					1175.65	328.544	0.33	838.794	-8.3141
	SCPE-I (4C only)	52.6	0.127	0.873	0.4348	0.7	0.3	0	0	0	1	1	52.6	3537.39	39.709	43.6131	73.3887	21.0035	120.832	548.562	118.608	117.644	61.775	20.0151	10.5018					1175.65	328.544	0.33	838.794	-8.3141
	SCPE-I (4C only)	52.6	0.127	0.873	0.4348	0.6	0.4	0	0	0	1	1	52.6	3537.39	39.709	43.6131	73.3887	21.0035	120.832	548.562	118.608	117.644	61.775	20.0151	10.5018					1175.65	328.544	0.33	838.794	-8.3141
	SCPE-I (4C only)	52.6	0.127	0.873	0.4348	0.5	0.5	0	0	0	1	1	52.6	3537.39	39.709	43.6131	73.3887	21.0035	120.832	548.562	118.608	117.644	61.775	20.0151	10.5018					1175.65	328.544	0.33	838.794	-8.3141
	SCPE-I (4C only)	52.6	0.127	0.873	0.4348	0.4	0.6	0	0	0	1	1	52.6	3537.39	39.709	43.6131	73.3887	21.0035	120.832	548.562	118.608	117.644	61.775	20.0151	10.5018					1175.65	328.544	0.33	838.794	-8.3141
	SCPE-I (4C only)	52.6	0.127	0.873	0.4348	0.3	0.7	0	0	0	1	1	52.6	3537.39	39.709	43.6131	73.3887	21.0035	120.832	548.562	118.608	117.644	61.775	20.0151	10.5018					1175.65	328.544	0.33	838.794	-8.3141
	SCPE-I (4C only)	52.6	0.127	0.873	0.4348	0.2	0.8	0	0	0	1	1	52.6	3537.39	39.709	43.6131	73.3887	21.0035	120.832	548.562	118.608	117.644	61.775	20.0151	10.5018					1175.65	328.544	0.33	838.794	-8.3141
	SCPE-I (4C only)	52.6	0.127	0.873	0.4348	0.1	0.9	0	0	0	1	1	52.6	3537.39	39.709	43.6131	73.3887	21.0035	120.832	548.562	118.608	117.644	61.775	20.0151	10.5018					1175.65	328.544	0.33	838.794	-8.3141
	SCPE-I (4C only)	52.6	0.127	0.873	0.4348	0	1	0	0	0	1	1	52.6	3537.39	39.709	43.6131	73.3887	21.0035	120.832	548.562	118.608	117.644	61.775	20.0151	10.5018					1175.65	328.544	0.33	838.794	-8.3141
SCTM-I (3A/1B)	SCTM-I (3A/1B)	52.6	0.127	0.873	0.4348	1	0	0	1	1	0	1	52.6	3537.39	39.709	43.6131	73.3887	21.0035	120.832	548.562	118.608	117.644	13.8376	20.0151	10.5018	21.9919	20.0151	10.5018	63.0105	1243.23	396.126	0.33	823.721	-23.3872
	SCTM-I (3A/1B)	52.6	0.127	0.873	0.4348	0.9	0.1	0	1	1	0	1	52.6	3537.39	39.709	43.6131	73.3887	21.0035	120.832	548.562	118.608	117.644	13.8376	20.0151	10.5018	21.9919	20.0151	10.5018	63.0105	1243.23	396.126	0.33	818.47	-28.6381
	SCTM-I (3A/1B)	52.6	0.127	0.873	0.4348	0.8	0.2	0	1	1	0	1	52.6	3537.39	39.709	43.6131	73.3887	21.0035	120.832	548.562	118.608	117.644	13.8376	20.0151	10.5018	21.9919	20.0151	10.5018	63.0105	1243.23	396.126	0.33	813.219	-33.889
	SCTM-I (3A/1B)	52.6	0.127	0.873	0.4348	0.7	0.3	0	1	1	0	1	52.6	3537.39	39.709	43.6131	73.3887	21.0035	120.832	548.562	118.608	117.644	13.8376	20.0151	10.5018	21.9919	20.0151	10.5018	63.0105	1243.23	396.126	0.33	807.968	-39.1398
	SCTM-I (3A/1B)	52.6	0.127	0.873	0.4348	0.6	0.4	0	1	1	0	1	52.6	3537.39	39.709	43.6131	73.3887	21.0035	120.832	548.562	118.608	117.644	13.8376	20.0151	10.5018	21.9919	20.0151	10.5018	63.0105	1243.23	396.126	0.33	802.718	-44.3907
	SCTM-I (3A/1B)	52.6	0.127	0.873	0.4348	0.5	0.5	0	1	1	0	1	52.6	3537.39	39.709	43.6131	73.3887	21.0035	120.832	548.562	118.608	117.644	13.8376	20.0151	10.5018	21.9919	20.0151	10.5018	63.0105	1243.23	396.126	0.33	797.467	-49.6416
	SCTM-I (3A/1B)	52.6	0.127	0.873	0.4348	0.4	0.6	0	1	1	0	1	52.6	3537.39	39.709	43.6131	73.3887	21.0035	120.832	548.562	118.608	117.644	13.8376	20.0151	10.5018	21.9919	20.0151	10.5018	63.0105	1243.23	396.126	0.33	792.216	-54.8925
	SCTM-I (3A/1B)	52.6	0.127	0.873	0.4348	0.3	0.7	0	1	1	0	1	52.6	3537.39	39.709	43.6131	73.3887	21.0035	120.832	548.562	118.608	117.644	13.8376	20.0151	10.5018	21.9919	20.0151	10.5018	63.0105	1243.23	396.126	0.33	786.965	-60.1433
	SCTM-I (3A/1B)	52.6	0.127	0.873	0.4348	0.2	0.8	0	1	1	0	1	52.6	3537.39	39.709	43.6131	73.3887	21.0035	120.832	548.562	118.608	117.644	13.8376	20.0151	10.5018	21.9919	20.0151	10.5018	63.0105	1243.23	396.126	0.33	781.714	-65.3942
	SCTM-I (3A/1B)	52.6	0.127	0.873	0.4348	0.1	0.9	0	1	1	0	1	52.6	3537.39	39.709	43.6131	73.3887	21.0035	120.832	548.562	118.608	117.644	13.8376	20.0151	10.5018	21.9919	20.0151	10.5018	63.0105	1243.23	396.126	0.33	776.463	-70.6451
	SCTM-I (3A/1B)	52.6	0.127	0.873	0.4348	0	1	0	1	1	0	1	52.6	3537.39	39.709	43.6131	73.3887	21.0035	120.832	548.562	118.608	117.644	13.8376	20.0151	10.5018	21.9919	20.0151	10.5018	63.0105	1243.23	396.126	0.33	771.212	-75.896
SCTM-I (1B only)	SCTM-I (1B only)	52.6	0.127	0.873	0.4348	1	0	0	0	1	0	1	52.6	3537.39	39.709	43.6131	73.3887	21.0035	120.832	548.562	118.608	117.644	21.9919	20.0151	10.5018				63.0105	1198.88	351.772	0.33	815.567	-31.5415
	SCTM-I (1B only)	52.6	0.127	0.873	0.4348	0.9	0.1	0	0	1	0	1	52.6	3537.39	39.709	43.6131	73.3887	21.0035	120.832	548.562	118.608	117.644	21.9919	20.0151	10.5018				63.0105	1198.88	351.772	0.33	815.567	-31.5415
	SCTM-I (1B only)	52.6	0.127	0.873	0.4348	0.8	0.2	0	0	1	0	1	52.6	3537.39	39.709	43.6131	73.3887	21.0035	120.832	548.562	118.608	117.644	21.9919	20.0151	10.5018				63.0105	1198.88	351.772	0.33	815.567	-31.5415
	SCTM-I (1B only)	52.6	0.127	0.873	0.4348	0.7	0.3	0	0	1	0	1	52.6	3537.39	39.709	43.6131	73.3887	21.0035	120.832	548.562	118.608	117.644	21.9919	20.0151	10.5018				63.0105	1198.88	351.772	0.33	815.567	-31.5415
	SCTM-I (1B only)	52.6	0.127	0.873	0.4348	0.6	0.4	0	0	1	0	1	52.6	3537.39	39.709	43.6131	73.3887	21.0035	120.832	548.562	118.608	117.644	21.9919	20.0151	10.5018				63.0105	1198.88	351.772	0.33	815.567	-31.5415
	SCTM-I (1B only)	52.6	0.127	0.873	0.4348	0.5	0.5	0	0	1	0	1	52.6	3537.39	39.709	43.6131	73.3887	21.0035	120.832	548.562	118.608	117.644	21.9919	20.0151	10.5018				63.0105	1198.88	351.772	0.33	815.567	-31.5415
	SCTM-I (1B only)	52.6	0.127	0.873	0.4348	0.4	0.6	0	0	1	0	1	52.6	3537.39	39.709	43.6131	73.3887	21.0035	120.832	548.562	118.608	117.644	21.9919	20.0151	10.5018				63.0105	1198.88	351.772	0.33	815.567	-31.5415
	SCTM-I (1B only)	52.6	0.127	0.873	0.4348	0.3	0.7	0	0	1	0	1	52.6	3537.39	39.709	43.6131	73.3887	21.0035	120.832	548.562	118.608	117.644	21.9919	20.0151	10.5018				63.0105	1198.88	351.772	0.33	815.567	-31.5415
	SCTM-I (1B only)	52.6	0.127	0.873	0.4348	0.2	0.8	0	0	1	0	1	52.6	3537.39	39.709	43.6131	73.3887	21.0035	120.832	548.562	118.608	117.644	21.9919	20.0151	10.5018				63.0105	1198.88	351.772	0.33	815.567	-31.5415
	SCTM-I (1B only)	52.6	0.127	0.873	0.4348	0.1	0.9	0	0	1	0	1	52.6	3537.39	39.709	43.6131	73.3887	21.0035	120.832	548.562	118.608	117.644	21.9919	20.0151	10.5018				63.0105	1198.88	351.772	0.33	815.567	-31.5415
	SCTM-I (1B only)	52.6	0.127	0.873	0.4348	0	1	0	0	1	0	1	52.6	3537.39	39.709	43.6131	73.3887	21.0035	120.832	548.562	118.608	117.644	21.9919	20.0151	10.5018				63.0105	1198.88	351.772	0.33	815.567	-31.5415
SCTM-I (4C only)	SCTM-I (4C only)	52.6	0.127	0.873	0.4348	1	0	0	0	0	1	1	52.6	3537.39	39.709	43.6131	73.3887	21.0035	120.832	548.562	118.608	117.644	61.775	20.0151	10.5018				63.0105	1238.66	391.555	0.33	775.784	-71.3246
	SCTM-I (4C only)	52.6	0.127	0.873	0.4348	0.9	0.1	0	0	0	1	1	52.6	3537.39	39.709	43.6131	73.3887	21.0035	120.832	548.562	118.608	117.644	61.775	20.0151	10.5018				63.0105	1238.66	391.555	0.33	775.784	-71.3246
	SCTM-I (4C only)	52.6	0.127	0.873	0.4348	0.8	0.2	0	0	0	1	1	52.6	3537.39	39.709	43.6131	73.3887	21.0035	120.832	548.562	118.608	117.644	61.775	20.0151	10.5018				63.0105	1238.66	391.555	0.33	775.784	-71.3246
	SCTM-I (4C only)	52.6	0.127	0.873	0.4348	0.7	0.3	0	0	0	1	1	52.6	3537.39	39.709	43.6131	73.3887	21.0035	120.832	548.562	118.608	117.644	61.775	20.0151	10.5018				63.0105	1238.66	391.555	0.33	775.784	-71.3246
	SCTM-I (4C only)	52.6	0.127	0.873	0.4348	0.6	0.4	0	0	0	1	1	52.6	3537.39	39.709	43.6131	73.3887	21.0035	120.832	548.562	118.608	117.644	61.775	20.0151	10.5018				63.0105	1238.66	391.555	0.33	775.784	-71.3246
	SCTM-I (4C only)	52.6	0.127	0.873	0.4348	0.5	0.5	0	0	0	1	1	52.6	3537.39	39.709	43.6131	73.3887	21.0035	120.832	548.562	118.608	117.644	61.775	20.0151	10.5018				63.0105	1238.66	391.555	0.33	775.784	-71.3246
	SCTM-I (4C only)	52.6	0.127	0.873	0.4348	0.4	0.6	0	0	0	1	1	52.6	3537.39	39.709	43.6131	73.3887	21.0035	120.832	548.562	118.608	117.644	61.775	20.0151	10.5018				63.0105	1238.66	391.555	0.33	775.784	-71.3246
	SCTM-I (4C only)	52.6	0.127	0.873	0.4348	0.3	0.7	0	0	0	1	1	52.6	3537.39	39.709	43.6131	73.3887	21.0035	120.832	548.562	118.608	117.644	61.775	20.0151	10.5018				63.0105	1238.66	391.555	0.33	775.784	-71.3246
	SCTM-I (4C only)	52.6	0.127	0.873	0.4348	0.2	0.8	0	0	0	1	1	52.6	3537.39	39.709	43.6131	73.3887	21.0035	120.832	548.562	118.608	117.644	61.775	20.0151	10.5018				63.0105	1238.66	391.555	0.33	775.784	-71.3246
	SCTM-I (4C only)	52.6	0.127	0.873	0.4348	0.1	0.9	0	0	0	1	1	52.6	3537.39	39.709	43.6131	73.3887	21.0035	120.832	548.562	118.608	117.644	61.775	20.0151	10.5018				63.0105	1238.66	391.555	0.33	775.784	-71.3246
	SCTM-I (4C only)	52.6	0.127	0.873	0.4348	0	1	0	0	0	1	1	52.6	3537.39	39.709	43.6131	73.3887	21.0035	120.832	548.562	118.608	117.644	61.775	20.0151	10.5018				63.0105	1238.66	391.555	0.33	775.784	-71.3246
RCXN-I	RCXN-I	52.6	0.127	1	0.4348	1	0	0	0	0	0	1	52.6	3537.39	39.709	43.6131	73.3887	21.0035	120.832	548.562	118.608	114.358								1080.07	232.966	0.33	934.372	87.2642
	RCXN-I	52.6	0.127	1	0.4348	0.9	0.1	0	0	0	0	1	52.6	3537.39	39.709	43.6131	73.3887	21.0035	120.832	548.562	118.608	114.358								1080.07	232.966	0.33	934.372	87.2642
	RCXN-I	52.6	0.127	1	0.4348	0.8	0.2	0	0	0	0	1	52.6	3537.39	39.709	43.6131	73.3887	21.0035	120.832	548.562	118.608	114.358								1080.07	232.966	0.33	934.372	87.2642
	RCXN-I	52.6	0.127	1	0.4348	0.7	0.3	0	0	0	0	1	52.6	3537.39	39.709	43.6131	73.3887	21.0035	120.832	548.562	118.608	114.358								1080.07	232.966	0.33	934.372	87.2642
	RCXN-I	52.6	0.127	1	0.4348	0.6	0.4	0	0	0	0	1	52.6	3537.39	39.709	43.6131	73.3887	21.0035	120.832	548.562	118.608	114.358								1080.07	232.966	0.33	934.372	87.2642
	RCXN-I	52.6	0.127	1	0.4348	0.5	0.5	0	0	0	0	1	52.6	3537.39	39.709	43.6131	73.3887	21.0035	120.832	548.562	118.608	114.358								1080.07	232.966	0.33	934.372	87.2642
	RCXN-I	52.6	0.127	1	0.4348	0.4	0.6	0	0	0	0	1	52.6	3537.39	39.709	43.6131	73.3887	21.0035	120.832	548.562	118.608	114.358								1080.07	232.966	0.33	934.372	87.2642
	RCXN-I	52.6	0.127	1	0.4348	0.3	0.7	0	0	0	0	1	52.6	3537.39	39.709	43.6131	73.3887	21.0035	120.832	548.562	118.608	114.358								1080.07	232.966	0.33	934.372	87.2642
	RCXN-I	52.6	0.127	1	0.4348	0.2	0.8	0	0	0	0	1	52.6	3537.39	39.709	43.6131	73.3887	21.0035	120.832	548.562	118.608	114.358								1080.07	232.966	0.33	934.372	87.2642
	RCXN-I	52.6	0.127	1	0.4348	0.1	0.9	0	0	0	0	1	52.6	3537.39	39.709	43.6131	73.3887	21.0035	120.832	548.562	118.608	114.358								1080.07	232.966	0.33	934.372	87.2642
	RCXN-I	52.6	0.127	1	0.4348	0	1	0	0	0	0	1	52.6	3537.39	39.709	43.6131	73.3887	21.0035	120.832	548.562	118.608	114.358								1080.07	232.966	0.33	934.372	87.2642
RCXM-I	RCXM-I	52.6	0.127	1	0.4348	1	0	0	0	0	0	1	52.6	3537.39	39.709	43.6131	73.3887	21.0035	120.832	548.562	118.608	114.358							63.0105	1143.08	295.976	0.33	871.362	24.2537
	RCXM-I	52.6	0.127	1	0.4348	0.9	0.1	0	0	0	0	1	52.6	3537.39	39.709	43.6131	73.3887	21.0035	120.832	548.562	118.608	114.358							63.0105	1143.08	295.976	0.33	871.362	24.2537
	RCXM-I	52.6	0.127	1	0.4348	0.8	0.2	0	0	0	0	1	52.6	3537.39	39.709	43.6131	73.3887	21.0035	120.832	548.562	118.608	114.358							63.0105	1143.08	295.976	0.33	871.362	24.2537
	RCXM-I	52.6	0.127	1	0.4348	0.7	0.3	0	0	0	0	1	52.6	3537.39	39.709	43.6131	73.3887	21.0035	120.832	548.562	118.608	114.358							63.0105	1143.08	295.976	0.33	871.362	24.2537
	RCXM-I	52.6	0.127	1	0.4348	0.6	0.4	0	0	0	0	1	52.6	3537.39	39.709	43.6131	73.3887	21.0035	120.832	548.562	118.608	114.358							63.0105	1143.08	295.976	0.33	871.362	24.2537
	RCXM-I	52.6	0.127	1	0.4348	0.5	0.5	0	0	0	0	1	52.6	3537.39	39.709	43.6131	73.3887	21.0035	120.832	548.562	118.608	114.358							63.0105	1143.08	295.976	0.33	871.362	24.2537
	RCXM-I	52.6	0.127	1	0.4348	0.4	0.6	0	0	0	0	1	52.6	3537.39	39.709	43.6131	73.3887	21.0035	120.832	548.562	118.608	114.358							63.0105	1143.08	295.976	0.33	871.362	24.2537
	RCXM-I	52.6	0.127	1	0.4348	0.3	0.7	0	0	0	0	1	52.6	3537.39	39.709	43.6131	73.3887	21.0035	120.832	548.562	118.608	114.358							63.0105	1143.08	295.976	0.33	871.362	24.2537
	RCXM-I	52.6	0.127	1	0.4348	0.2	0.8	0	0	0	0	1	52.6	3537.39	39.709	43.6131	73.3887	21.0035	120.832	548.562	118.608	114.358							63.0105	1143.08	295.976	0.33	871.362	24.2537
	RCXM-I	52.6	0.127	1	0.4348	0.1	0.9	0	0	0	0	1	52.6	3537.39	39.709	43.6131	73.3887	21.0035	120.832	548.562	118.608	114.358							63.0105	1143.08	295.976	0.33	871.362	24.2537
	RCXM-I	52.6	0.127	1	0.4348	0	1	0	0	0	0	1	52.6	3537.39	39.709	43.6131	73.3887	21.0035	120.832	548.562	118.608	114.358							63.0105	1143.08	295.976	0.33	871.362	24.2537
Analysis of cross-resistant aphids
		Equation 1: Expected Yield Calculation													Equation 2: Expected Revenue Calculation ($/ha)
															Fixed costs						Variable costs
	Scenario	yield (bu/A)	yield loss	q	po	pw	ps	pc	n_PY	n_OP	n_SF	E(Y)/yield	E(Y) (bu/A)	E(Y) (kg/ha)	tillage	herbicide application	planting	early-season scouting (x2)	harvest	land rent	total herbicide	seed	insecticide	insecticide application	scouting (efficacy)	insecticide2	insecticide application3	scouting (efficacy)4	Scouting (season-long)	Total Cost ($/ha)	Total Variable Cost ($/ha)	Soybean price ($/kg)	expected net revenue ($/ha)	expected revenue ($/ha)
SHXN-I	SHXN-I	52.6	0.127	0.873	0.4348	1	0	0	0	0	0	0.94478	49.6954	3342.06	39.709	43.6131	73.3887	21.0035	120.832	548.562	89.6973	155.129								1091.93	244.827	0.33	858.052	10.9434
	SHXN-I	52.6	0.127	0.873	0.4348	0.9	0	0.1	0	0	0	0.94478	49.6954	3342.06	39.709	43.6131	73.3887	21.0035	120.832	548.562	89.6973	155.129								1091.93	244.827	0.33	858.052	10.9434
	SHXN-I	52.6	0.127	0.873	0.4348	0.8	0	0.2	0	0	0	0.94478	49.6954	3342.06	39.709	43.6131	73.3887	21.0035	120.832	548.562	89.6973	155.129								1091.93	244.827	0.33	858.052	10.9434
	SHXN-I	52.6	0.127	0.873	0.4348	0.7	0	0.3	0	0	0	0.94478	49.6954	3342.06	39.709	43.6131	73.3887	21.0035	120.832	548.562	89.6973	155.129								1091.93	244.827	0.33	858.052	10.9434
	SHXN-I	52.6	0.127	0.873	0.4348	0.6	0	0.4	0	0	0	0.94478	49.6954	3342.06	39.709	43.6131	73.3887	21.0035	120.832	548.562	89.6973	155.129								1091.93	244.827	0.33	858.052	10.9434
	SHXN-I	52.6	0.127	0.873	0.4348	0.5	0	0.5	0	0	0	0.94478	49.6954	3342.06	39.709	43.6131	73.3887	21.0035	120.832	548.562	89.6973	155.129								1091.93	244.827	0.33	858.052	10.9434
	SHXN-I	52.6	0.127	0.873	0.4348	0.4	0	0.6	0	0	0	0.94478	49.6954	3342.06	39.709	43.6131	73.3887	21.0035	120.832	548.562	89.6973	155.129								1091.93	244.827	0.33	858.052	10.9434
	SHXN-I	52.6	0.127	0.873	0.4348	0.3	0	0.7	0	0	0	0.94478	49.6954	3342.06	39.709	43.6131	73.3887	21.0035	120.832	548.562	89.6973	155.129								1091.93	244.827	0.33	858.052	10.9434
	SHXN-I	52.6	0.127	0.873	0.4348	0.2	0	0.8	0	0	0	0.94478	49.6954	3342.06	39.709	43.6131	73.3887	21.0035	120.832	548.562	89.6973	155.129								1091.93	244.827	0.33	858.052	10.9434
	SHXN-I	52.6	0.127	0.873	0.4348	0.1	0	0.9	0	0	0	0.94478	49.6954	3342.06	39.709	43.6131	73.3887	21.0035	120.832	548.562	89.6973	155.129								1091.93	244.827	0.33	858.052	10.9434
	SHXN-I	52.6	0.127	0.873	0.4348	0	0	1	0	0	0	0.94478	49.6954	3342.06	39.709	43.6131	73.3887	21.0035	120.832	548.562	89.6973	155.129								1091.93	244.827	0.33	858.052	10.9434
SHPN-I	SHPN-I	52.6	0.127	0.873	0.4348	1	0	0	1	0	0	1	52.6	3537.39	39.709	43.6131	73.3887	21.0035	120.832	548.562	89.6973	155.129	13.8376	20.0151						1125.79	278.679	0.33	888.659	41.5507
	SHPN-I	52.6	0.127	0.873	0.4348	0.9	0	0.1	1	0	0	0.994478	52.3095	3517.86	39.709	43.6131	73.3887	21.0035	120.832	548.562	89.6973	155.129	13.8376	20.0151						1125.79	278.679	0.33	882.213	35.1047
	SHPN-I	52.6	0.127	0.873	0.4348	0.8	0	0.2	1	0	0	0.988956	52.0191	3498.32	39.709	43.6131	73.3887	21.0035	120.832	548.562	89.6973	155.129	13.8376	20.0151						1125.79	278.679	0.33	875.767	28.6587
	SHPN-I	52.6	0.127	0.873	0.4348	0.7	0	0.3	1	0	0	0.983434	51.7286	3478.79	39.709	43.6131	73.3887	21.0035	120.832	548.562	89.6973	155.129	13.8376	20.0151						1125.79	278.679	0.33	869.321	22.2127
	SHPN-I	52.6	0.127	0.873	0.4348	0.6	0	0.4	1	0	0	0.977912	51.4382	3459.26	39.709	43.6131	73.3887	21.0035	120.832	548.562	89.6973	155.129	13.8376	20.0151						1125.79	278.679	0.33	862.875	15.7667
	SHPN-I	52.6	0.127	0.873	0.4348	0.5	0	0.5	1	0	0	0.97239	51.1477	3439.72	39.709	43.6131	73.3887	21.0035	120.832	548.562	89.6973	155.129	13.8376	20.0151						1125.79	278.679	0.33	856.429	9.3207
	SHPN-I	52.6	0.127	0.873	0.4348	0.4	0	0.6	1	0	0	0.966868	50.8573	3420.19	39.709	43.6131	73.3887	21.0035	120.832	548.562	89.6973	155.129	13.8376	20.0151						1125.79	278.679	0.33	849.983	2.8747
	SHPN-I	52.6	0.127	0.873	0.4348	0.3	0	0.7	1	0	0	0.961346	50.5668	3400.66	39.709	43.6131	73.3887	21.0035	120.832	548.562	89.6973	155.129	13.8376	20.0151						1125.79	278.679	0.33	843.537	-3.57129
	SHPN-I	52.6	0.127	0.873	0.4348	0.2	0	0.8	1	0	0	0.955824	50.2764	3381.12	39.709	43.6131	73.3887	21.0035	120.832	548.562	89.6973	155.129	13.8376	20.0151						1125.79	278.679	0.33	837.091	-10.0173
	SHPN-I	52.6	0.127	0.873	0.4348	0.1	0	0.9	1	0	0	0.950302	49.9859	3361.59	39.709	43.6131	73.3887	21.0035	120.832	548.562	89.6973	155.129	13.8376	20.0151						1125.79	278.679	0.33	830.645	-16.4633
	SHPN-I	52.6	0.127	0.873	0.4348	0	0	1	1	0	0	0.94478	49.6954	3342.06	39.709	43.6131	73.3887	21.0035	120.832	548.562	89.6973	155.129	13.8376	20.0151						1125.79	278.679	0.33	824.199	-22.9093
SHPN-I (1B only)	SHPN-I (1B only)	52.6	0.127	0.873	0.4348	1	0	0	0	1	0	1	52.6	3537.39	39.709	43.6131	73.3887	21.0035	120.832	548.562	89.6973	155.129	21.9919	20.0151						1133.94	286.834	0.33	880.505	33.3964
	SHPN-I (1B only)	52.6	0.127	0.873	0.4348	0.9	0	0.1	0	1	0	0.994478	52.3095	3517.86	39.709	43.6131	73.3887	21.0035	120.832	548.562	89.6973	155.129	21.9919	20.0151						1133.94	286.834	0.33	874.059	26.9504
	SHPN-I (1B only)	52.6	0.127	0.873	0.4348	0.8	0	0.2	0	1	0	0.988956	52.0191	3498.32	39.709	43.6131	73.3887	21.0035	120.832	548.562	89.6973	155.129	21.9919	20.0151						1133.94	286.834	0.33	867.613	20.5044
	SHPN-I (1B only)	52.6	0.127	0.873	0.4348	0.7	0	0.3	0	1	0	0.983434	51.7286	3478.79	39.709	43.6131	73.3887	21.0035	120.832	548.562	89.6973	155.129	21.9919	20.0151						1133.94	286.834	0.33	861.167	14.0584
	SHPN-I (1B only)	52.6	0.127	0.873	0.4348	0.6	0	0.4	0	1	0	0.977912	51.4382	3459.26	39.709	43.6131	73.3887	21.0035	120.832	548.562	89.6973	155.129	21.9919	20.0151						1133.94	286.834	0.33	854.721	7.61239
	SHPN-I (1B only)	52.6	0.127	0.873	0.4348	0.5	0	0.5	0	1	0	0.97239	51.1477	3439.72	39.709	43.6131	73.3887	21.0035	120.832	548.562	89.6973	155.129	21.9919	20.0151						1133.94	286.834	0.33	848.275	1.1664
	SHPN-I (1B only)	52.6	0.127	0.873	0.4348	0.4	0	0.6	0	1	0	0.966868	50.8573	3420.19	39.709	43.6131	73.3887	21.0035	120.832	548.562	89.6973	155.129	21.9919	20.0151						1133.94	286.834	0.33	841.829	-5.2796
	SHPN-I (1B only)	52.6	0.127	0.873	0.4348	0.3	0	0.7	0	1	0	0.961346	50.5668	3400.66	39.709	43.6131	73.3887	21.0035	120.832	548.562	89.6973	155.129	21.9919	20.0151						1133.94	286.834	0.33	835.383	-11.7256
	SHPN-I (1B only)	52.6	0.127	0.873	0.4348	0.2	0	0.8	0	1	0	0.955824	50.2764	3381.12	39.709	43.6131	73.3887	21.0035	120.832	548.562	89.6973	155.129	21.9919	20.0151						1133.94	286.834	0.33	828.937	-18.1716
	SHPN-I (1B only)	52.6	0.127	0.873	0.4348	0.1	0	0.9	0	1	0	0.950302	49.9859	3361.59	39.709	43.6131	73.3887	21.0035	120.832	548.562	89.6973	155.129	21.9919	20.0151						1133.94	286.834	0.33	822.491	-24.6176
	SHPN-I (1B only)	52.6	0.127	0.873	0.4348	0	0	1	0	1	0	0.94478	49.6954	3342.06	39.709	43.6131	73.3887	21.0035	120.832	548.562	89.6973	155.129	21.9919	20.0151						1133.94	286.834	0.33	816.045	-31.0636
SHPN-I (4C only)	SHPN-I (4C only)	52.6	0.127	0.873	0.4348	1	0	0	0	0	1	1	52.6	3537.39	39.709	43.6131	73.3887	21.0035	120.832	548.562	89.6973	155.129	61.775	20.0151						1173.73	326.617	0.33	840.721	-6.38672
	SHPN-I (4C only)	52.6	0.127	0.873	0.4348	0.9	0	0.1	0	0	1	1	52.6	3537.39	39.709	43.6131	73.3887	21.0035	120.832	548.562	89.6973	155.129	61.775	20.0151						1173.73	326.617	0.33	840.721	-6.38672
	SHPN-I (4C only)	52.6	0.127	0.873	0.4348	0.8	0	0.2	0	0	1	1	52.6	3537.39	39.709	43.6131	73.3887	21.0035	120.832	548.562	89.6973	155.129	61.775	20.0151						1173.73	326.617	0.33	840.721	-6.38672
	SHPN-I (4C only)	52.6	0.127	0.873	0.4348	0.7	0	0.3	0	0	1	1	52.6	3537.39	39.709	43.6131	73.3887	21.0035	120.832	548.562	89.6973	155.129	61.775	20.0151						1173.73	326.617	0.33	840.721	-6.38672
	SHPN-I (4C only)	52.6	0.127	0.873	0.4348	0.6	0	0.4	0	0	1	1	52.6	3537.39	39.709	43.6131	73.3887	21.0035	120.832	548.562	89.6973	155.129	61.775	20.0151						1173.73	326.617	0.33	840.721	-6.38672
	SHPN-I (4C only)	52.6	0.127	0.873	0.4348	0.5	0	0.5	0	0	1	1	52.6	3537.39	39.709	43.6131	73.3887	21.0035	120.832	548.562	89.6973	155.129	61.775	20.0151						1173.73	326.617	0.33	840.721	-6.38672
	SHPN-I (4C only)	52.6	0.127	0.873	0.4348	0.4	0	0.6	0	0	1	1	52.6	3537.39	39.709	43.6131	73.3887	21.0035	120.832	548.562	89.6973	155.129	61.775	20.0151						1173.73	326.617	0.33	840.721	-6.38672
	SHPN-I (4C only)	52.6	0.127	0.873	0.4348	0.3	0	0.7	0	0	1	1	52.6	3537.39	39.709	43.6131	73.3887	21.0035	120.832	548.562	89.6973	155.129	61.775	20.0151						1173.73	326.617	0.33	840.721	-6.38672
	SHPN-I (4C only)	52.6	0.127	0.873	0.4348	0.2	0	0.8	0	0	1	1	52.6	3537.39	39.709	43.6131	73.3887	21.0035	120.832	548.562	89.6973	155.129	61.775	20.0151						1173.73	326.617	0.33	840.721	-6.38672
	SHPN-I (4C only)	52.6	0.127	0.873	0.4348	0.1	0	0.9	0	0	1	1	52.6	3537.39	39.709	43.6131	73.3887	21.0035	120.832	548.562	89.6973	155.129	61.775	20.0151						1173.73	326.617	0.33	840.721	-6.38672
	SHPN-I (4C only)	52.6	0.127	0.873	0.4348	0	0	1	0	0	1	1	52.6	3537.39	39.709	43.6131	73.3887	21.0035	120.832	548.562	89.6973	155.129	61.775	20.0151						1173.73	326.617	0.33	840.721	-6.38672
SHPE-I (1B/4C)	SHPE-I (1B/4C)	52.6	0.127	0.873	0.4348	1	0	0	0	1	1	1	52.6	3537.39	39.709	43.6131	73.3887	21.0035	120.832	548.562	89.6973	155.129	21.9919	20.0151	10.5018	61.775	20.0151	10.5018		1236.74	389.627	0.33	870.003	22.8946
	SHPE-I (1B/4C)	52.6	0.127	0.873	0.4348	0.9	0	0.1	0	1	1	1	52.6	3537.39	39.709	43.6131	73.3887	21.0035	120.832	548.562	89.6973	155.129	21.9919	20.0151	10.5018	61.775	20.0151	10.5018		1236.74	389.627	0.33	860.774	13.6654
	SHPE-I (1B/4C)	52.6	0.127	0.873	0.4348	0.8	0	0.2	0	1	1	1	52.6	3537.39	39.709	43.6131	73.3887	21.0035	120.832	548.562	89.6973	155.129	21.9919	20.0151	10.5018	61.775	20.0151	10.5018		1236.74	389.627	0.33	851.544	4.43626
	SHPE-I (1B/4C)	52.6	0.127	0.873	0.4348	0.7	0	0.3	0	1	1	1	52.6	3537.39	39.709	43.6131	73.3887	21.0035	120.832	548.562	89.6973	155.129	21.9919	20.0151	10.5018	61.775	20.0151	10.5018		1236.74	389.627	0.33	842.315	-4.79293
	SHPE-I (1B/4C)	52.6	0.127	0.873	0.4348	0.6	0	0.4	0	1	1	1	52.6	3537.39	39.709	43.6131	73.3887	21.0035	120.832	548.562	89.6973	155.129	21.9919	20.0151	10.5018	61.775	20.0151	10.5018		1236.74	389.627	0.33	833.086	-14.0221
	SHPE-I (1B/4C)	52.6	0.127	0.873	0.4348	0.5	0	0.5	0	1	1	1	52.6	3537.39	39.709	43.6131	73.3887	21.0035	120.832	548.562	89.6973	155.129	21.9919	20.0151	10.5018	61.775	20.0151	10.5018		1236.74	389.627	0.33	823.857	-23.2513
	SHPE-I (1B/4C)	52.6	0.127	0.873	0.4348	0.4	0	0.6	0	1	1	1	52.6	3537.39	39.709	43.6131	73.3887	21.0035	120.832	548.562	89.6973	155.129	21.9919	20.0151	10.5018	61.775	20.0151	10.5018		1236.74	389.627	0.33	814.628	-32.4805
	SHPE-I (1B/4C)	52.6	0.127	0.873	0.4348	0.3	0	0.7	0	1	1	1	52.6	3537.39	39.709	43.6131	73.3887	21.0035	120.832	548.562	89.6973	155.129	21.9919	20.0151	10.5018	61.775	20.0151	10.5018		1236.74	389.627	0.33	805.399	-41.7097
	SHPE-I (1B/4C)	52.6	0.127	0.873	0.4348	0.2	0	0.8	0	1	1	1	52.6	3537.39	39.709	43.6131	73.3887	21.0035	120.832	548.562	89.6973	155.129	21.9919	20.0151	10.5018	61.775	20.0151	10.5018		1236.74	389.627	0.33	796.169	-50.9389
	SHPE-I (1B/4C)	52.6	0.127	0.873	0.4348	0.1	0	0.9	0	1	1	1	52.6	3537.39	39.709	43.6131	73.3887	21.0035	120.832	548.562	89.6973	155.129	21.9919	20.0151	10.5018	61.775	20.0151	10.5018		1236.74	389.627	0.33	786.94	-60.168
	SHPE-I (1B/4C)	52.6	0.127	0.873	0.4348	0	0	1	0	1	1	1	52.6	3537.39	39.709	43.6131	73.3887	21.0035	120.832	548.562	89.6973	155.129	21.9919	20.0151	10.5018	61.775	20.0151	10.5018		1236.74	389.627	0.33	777.711	-69.3972
SHTM-I (1B/4C)	SHTM-I (1B/4C)	52.6	0.127	0.873	0.4348	1	0	0	0	1	1	1	52.6	3537.39	39.709	43.6131	73.3887	21.0035	120.832	548.562	89.6973	155.129	21.9919	20.0151	10.5018	61.775	20.0151	10.5018	63.0105	1299.75	452.638	0.33	806.992	-40.1159
	SHTM-I (1B/4C)	52.6	0.127	0.873	0.4348	0.9	0	0.1	0	1	1	1	52.6	3537.39	39.709	43.6131	73.3887	21.0035	120.832	548.562	89.6973	155.129	21.9919	20.0151	10.5018	61.775	20.0151	10.5018	63.0105	1299.75	452.638	0.33	797.763	-49.3451
	SHTM-I (1B/4C)	52.6	0.127	0.873	0.4348	0.8	0	0.2	0	1	1	1	52.6	3537.39	39.709	43.6131	73.3887	21.0035	120.832	548.562	89.6973	155.129	21.9919	20.0151	10.5018	61.775	20.0151	10.5018	63.0105	1299.75	452.638	0.33	788.534	-58.5742
	SHTM-I (1B/4C)	52.6	0.127	0.873	0.4348	0.7	0	0.3	0	1	1	1	52.6	3537.39	39.709	43.6131	73.3887	21.0035	120.832	548.562	89.6973	155.129	21.9919	20.0151	10.5018	61.775	20.0151	10.5018	63.0105	1299.75	452.638	0.33	779.305	-67.8034
	SHTM-I (1B/4C)	52.6	0.127	0.873	0.4348	0.6	0	0.4	0	1	1	1	52.6	3537.39	39.709	43.6131	73.3887	21.0035	120.832	548.562	89.6973	155.129	21.9919	20.0151	10.5018	61.775	20.0151	10.5018	63.0105	1299.75	452.638	0.33	770.076	-77.0326
	SHTM-I (1B/4C)	52.6	0.127	0.873	0.4348	0.5	0	0.5	0	1	1	1	52.6	3537.39	39.709	43.6131	73.3887	21.0035	120.832	548.562	89.6973	155.129	21.9919	20.0151	10.5018	61.775	20.0151	10.5018	63.0105	1299.75	452.638	0.33	760.846	-86.2618
	SHTM-I (1B/4C)	52.6	0.127	0.873	0.4348	0.4	0	0.6	0	1	1	1	52.6	3537.39	39.709	43.6131	73.3887	21.0035	120.832	548.562	89.6973	155.129	21.9919	20.0151	10.5018	61.775	20.0151	10.5018	63.0105	1299.75	452.638	0.33	751.617	-95.491
	SHTM-I (1B/4C)	52.6	0.127	0.873	0.4348	0.3	0	0.7	0	1	1	1	52.6	3537.39	39.709	43.6131	73.3887	21.0035	120.832	548.562	89.6973	155.129	21.9919	20.0151	10.5018	61.775	20.0151	10.5018	63.0105	1299.75	452.638	0.33	742.388	-104.72
	SHTM-I (1B/4C)	52.6	0.127	0.873	0.4348	0.2	0	0.8	0	1	1	1	52.6	3537.39	39.709	43.6131	73.3887	21.0035	120.832	548.562	89.6973	155.129	21.9919	20.0151	10.5018	61.775	20.0151	10.5018	63.0105	1299.75	452.638	0.33	733.159	-113.949
	SHTM-I (1B/4C)	52.6	0.127	0.873	0.4348	0.1	0	0.9	0	1	1	1	52.6	3537.39	39.709	43.6131	73.3887	21.0035	120.832	548.562	89.6973	155.129	21.9919	20.0151	10.5018	61.775	20.0151	10.5018	63.0105	1299.75	452.638	0.33	723.93	-123.179
	SHTM-I (1B/4C)	52.6	0.127	0.873	0.4348	0	0	1	0	1	1	1	52.6	3537.39	39.709	43.6131	73.3887	21.0035	120.832	548.562	89.6973	155.129	21.9919	20.0151	10.5018	61.775	20.0151	10.5018	63.0105	1299.75	452.638	0.33	714.7	-132.408
SHTM-I (1B only)	SHTM-I (1B only)	52.6	0.127	0.873	0.4348	1	0	0	0	1	0	1	52.6	3537.39	39.709	43.6131	73.3887	21.0035	120.832	548.562	89.6973	155.129	21.9919	20.0151	10.5018				63.0105	1207.45	360.346	0.33	806.992	-40.1159
	SHTM-I (1B only)	52.6	0.127	0.873	0.4348	0.9	0	0.1	0	1	0	0.994478	52.3095	3517.86	39.709	43.6131	73.3887	21.0035	120.832	548.562	89.6973	155.129	21.9919	20.0151	10.5018				63.0105	1207.45	360.346	0.33	800.546	-46.5619
	SHTM-I (1B only)	52.6	0.127	0.873	0.4348	0.8	0	0.2	0	1	0	0.988956	52.0191	3498.32	39.709	43.6131	73.3887	21.0035	120.832	548.562	89.6973	155.129	21.9919	20.0151	10.5018				63.0105	1207.45	360.346	0.33	794.1	-53.0079
	SHTM-I (1B only)	52.6	0.127	0.873	0.4348	0.7	0	0.3	0	1	0	0.983434	51.7286	3478.79	39.709	43.6131	73.3887	21.0035	120.832	548.562	89.6973	155.129	21.9919	20.0151	10.5018				63.0105	1207.45	360.346	0.33	787.654	-59.4539
	SHTM-I (1B only)	52.6	0.127	0.873	0.4348	0.6	0	0.4	0	1	0	0.977912	51.4382	3459.26	39.709	43.6131	73.3887	21.0035	120.832	548.562	89.6973	155.129	21.9919	20.0151	10.5018				63.0105	1207.45	360.346	0.33	781.208	-65.8999
	SHTM-I (1B only)	52.6	0.127	0.873	0.4348	0.5	0	0.5	0	1	0	0.97239	51.1477	3439.72	39.709	43.6131	73.3887	21.0035	120.832	548.562	89.6973	155.129	21.9919	20.0151	10.5018				63.0105	1207.45	360.346	0.33	774.762	-72.3459
	SHTM-I (1B only)	52.6	0.127	0.873	0.4348	0.4	0	0.6	0	1	0	0.966868	50.8573	3420.19	39.709	43.6131	73.3887	21.0035	120.832	548.562	89.6973	155.129	21.9919	20.0151	10.5018				63.0105	1207.45	360.346	0.33	768.316	-78.7918
	SHTM-I (1B only)	52.6	0.127	0.873	0.4348	0.3	0	0.7	0	1	0	0.961346	50.5668	3400.66	39.709	43.6131	73.3887	21.0035	120.832	548.562	89.6973	155.129	21.9919	20.0151	10.5018				63.0105	1207.45	360.346	0.33	761.87	-85.2378
	SHTM-I (1B only)	52.6	0.127	0.873	0.4348	0.2	0	0.8	0	1	0	0.955824	50.2764	3381.12	39.709	43.6131	73.3887	21.0035	120.832	548.562	89.6973	155.129	21.9919	20.0151	10.5018				63.0105	1207.45	360.346	0.33	755.424	-91.6838
	SHTM-I (1B only)	52.6	0.127	0.873	0.4348	0.1	0	0.9	0	1	0	0.950302	49.9859	3361.59	39.709	43.6131	73.3887	21.0035	120.832	548.562	89.6973	155.129	21.9919	20.0151	10.5018				63.0105	1207.45	360.346	0.33	748.978	-98.1298
	SHTM-I (1B only)	52.6	0.127	0.873	0.4348	0	0	1	0	1	0	0.94478	49.6954	3342.06	39.709	43.6131	73.3887	21.0035	120.832	548.562	89.6973	155.129	21.9919	20.0151	10.5018				63.0105	1207.45	360.346	0.33	742.532	-104.576
SHTM-I (4C only)	SHTM-I (4C only)	52.6	0.127	0.873	0.4348	1	0	0	0	0	1	1	52.6	3537.39	39.709	43.6131	73.3887	21.0035	120.832	548.562	89.6973	155.129	61.775	20.0151	10.5018				63.0105	1247.24	400.129	0.33	767.209	-79.899
	SHTM-I (4C only)	52.6	0.127	0.873	0.4348	0.9	0	0.1	0	0	1	1	52.6	3537.39	39.709	43.6131	73.3887	21.0035	120.832	548.562	89.6973	155.129	61.775	20.0151	10.5018				63.0105	1247.24	400.129	0.33	767.209	-79.899
	SHTM-I (4C only)	52.6	0.127	0.873	0.4348	0.8	0	0.2	0	0	1	1	52.6	3537.39	39.709	43.6131	73.3887	21.0035	120.832	548.562	89.6973	155.129	61.775	20.0151	10.5018				63.0105	1247.24	400.129	0.33	767.209	-79.899
	SHTM-I (4C only)	52.6	0.127	0.873	0.4348	0.7	0	0.3	0	0	1	1	52.6	3537.39	39.709	43.6131	73.3887	21.0035	120.832	548.562	89.6973	155.129	61.775	20.0151	10.5018				63.0105	1247.24	400.129	0.33	767.209	-79.899
	SHTM-I (4C only)	52.6	0.127	0.873	0.4348	0.6	0	0.4	0	0	1	1	52.6	3537.39	39.709	43.6131	73.3887	21.0035	120.832	548.562	89.6973	155.129	61.775	20.0151	10.5018				63.0105	1247.24	400.129	0.33	767.209	-79.899
	SHTM-I (4C only)	52.6	0.127	0.873	0.4348	0.5	0	0.5	0	0	1	1	52.6	3537.39	39.709	43.6131	73.3887	21.0035	120.832	548.562	89.6973	155.129	61.775	20.0151	10.5018				63.0105	1247.24	400.129	0.33	767.209	-79.899
	SHTM-I (4C only)	52.6	0.127	0.873	0.4348	0.4	0	0.6	0	0	1	1	52.6	3537.39	39.709	43.6131	73.3887	21.0035	120.832	548.562	89.6973	155.129	61.775	20.0151	10.5018				63.0105	1247.24	400.129	0.33	767.209	-79.899
	SHTM-I (4C only)	52.6	0.127	0.873	0.4348	0.3	0	0.7	0	0	1	1	52.6	3537.39	39.709	43.6131	73.3887	21.0035	120.832	548.562	89.6973	155.129	61.775	20.0151	10.5018				63.0105	1247.24	400.129	0.33	767.209	-79.899
	SHTM-I (4C only)	52.6	0.127	0.873	0.4348	0.2	0	0.8	0	0	1	1	52.6	3537.39	39.709	43.6131	73.3887	21.0035	120.832	548.562	89.6973	155.129	61.775	20.0151	10.5018				63.0105	1247.24	400.129	0.33	767.209	-79.899
	SHTM-I (4C only)	52.6	0.127	0.873	0.4348	0.1	0	0.9	0	0	1	1	52.6	3537.39	39.709	43.6131	73.3887	21.0035	120.832	548.562	89.6973	155.129	61.775	20.0151	10.5018				63.0105	1247.24	400.129	0.33	767.209	-79.899
	SHTM-I (4C only)	52.6	0.127	0.873	0.4348	0	0	1	0	0	1	1	52.6	3537.39	39.709	43.6131	73.3887	21.0035	120.832	548.562	89.6973	155.129	61.775	20.0151	10.5018				63.0105	1247.24	400.129	0.33	767.209	-79.899
SCXN-I	SCXN-I	52.6	0.127	0.873	0.4348	1	0	0	0	0	0	0.94478	49.6954	3342.06	39.709	43.6131	73.3887	21.0035	120.832	548.562	118.608	117.644								1083.36	236.252	0.33	866.626	19.5178
	SCXN-I	52.6	0.127	0.873	0.4348	0.9	0	0.1	0	0	0	0.94478	49.6954	3342.06	39.709	43.6131	73.3887	21.0035	120.832	548.562	118.608	117.644								1083.36	236.252	0.33	866.626	19.5178
	SCXN-I	52.6	0.127	0.873	0.4348	0.8	0	0.2	0	0	0	0.94478	49.6954	3342.06	39.709	43.6131	73.3887	21.0035	120.832	548.562	118.608	117.644								1083.36	236.252	0.33	866.626	19.5178
	SCXN-I	52.6	0.127	0.873	0.4348	0.7	0	0.3	0	0	0	0.94478	49.6954	3342.06	39.709	43.6131	73.3887	21.0035	120.832	548.562	118.608	117.644								1083.36	236.252	0.33	866.626	19.5178
	SCXN-I	52.6	0.127	0.873	0.4348	0.6	0	0.4	0	0	0	0.94478	49.6954	3342.06	39.709	43.6131	73.3887	21.0035	120.832	548.562	118.608	117.644								1083.36	236.252	0.33	866.626	19.5178
	SCXN-I	52.6	0.127	0.873	0.4348	0.5	0	0.5	0	0	0	0.94478	49.6954	3342.06	39.709	43.6131	73.3887	21.0035	120.832	548.562	118.608	117.644								1083.36	236.252	0.33	866.626	19.5178
	SCXN-I	52.6	0.127	0.873	0.4348	0.4	0	0.6	0	0	0	0.94478	49.6954	3342.06	39.709	43.6131	73.3887	21.0035	120.832	548.562	118.608	117.644								1083.36	236.252	0.33	866.626	19.5178
	SCXN-I	52.6	0.127	0.873	0.4348	0.3	0	0.7	0	0	0	0.94478	49.6954	3342.06	39.709	43.6131	73.3887	21.0035	120.832	548.562	118.608	117.644								1083.36	236.252	0.33	866.626	19.5178
	SCXN-I	52.6	0.127	0.873	0.4348	0.2	0	0.8	0	0	0	0.94478	49.6954	3342.06	39.709	43.6131	73.3887	21.0035	120.832	548.562	118.608	117.644								1083.36	236.252	0.33	866.626	19.5178
	SCXN-I	52.6	0.127	0.873	0.4348	0.1	0	0.9	0	0	0	0.94478	49.6954	3342.06	39.709	43.6131	73.3887	21.0035	120.832	548.562	118.608	117.644								1083.36	236.252	0.33	866.626	19.5178
	SCXN-I	52.6	0.127	0.873	0.4348	0	0	1	0	0	0	0.94478	49.6954	3342.06	39.709	43.6131	73.3887	21.0035	120.832	548.562	118.608	117.644								1083.36	236.252	0.33	866.626	19.5178
SCPN-I	SCPN-I	52.6	0.127	0.873	0.4348	1	0	0	1	0	0	1	52.6	3537.39	39.709	43.6131	73.3887	21.0035	120.832	548.562	118.608	117.644	13.8376	20.0151						1117.21	270.105	0.33	897.233	50.125
	SCPN-I	52.6	0.127	0.873	0.4348	0.9	0	0.1	1	0	0	0.994478	52.3095	3517.86	39.709	43.6131	73.3887	21.0035	120.832	548.562	118.608	117.644	13.8376	20.0151						1117.21	270.105	0.33	890.787	43.6791
	SCPN-I	52.6	0.127	0.873	0.4348	0.8	0	0.2	1	0	0	0.988956	52.0191	3498.32	39.709	43.6131	73.3887	21.0035	120.832	548.562	118.608	117.644	13.8376	20.0151						1117.21	270.105	0.33	884.341	37.2331
	SCPN-I	52.6	0.127	0.873	0.4348	0.7	0	0.3	1	0	0	0.983434	51.7286	3478.79	39.709	43.6131	73.3887	21.0035	120.832	548.562	118.608	117.644	13.8376	20.0151						1117.21	270.105	0.33	877.895	30.7871
	SCPN-I	52.6	0.127	0.873	0.4348	0.6	0	0.4	1	0	0	0.977912	51.4382	3459.26	39.709	43.6131	73.3887	21.0035	120.832	548.562	118.608	117.644	13.8376	20.0151						1117.21	270.105	0.33	871.449	24.3411
	SCPN-I	52.6	0.127	0.873	0.4348	0.5	0	0.5	1	0	0	0.97239	51.1477	3439.72	39.709	43.6131	73.3887	21.0035	120.832	548.562	118.608	117.644	13.8376	20.0151						1117.21	270.105	0.33	865.003	17.8951
	SCPN-I	52.6	0.127	0.873	0.4348	0.4	0	0.6	1	0	0	0.966868	50.8573	3420.19	39.709	43.6131	73.3887	21.0035	120.832	548.562	118.608	117.644	13.8376	20.0151						1117.21	270.105	0.33	858.557	11.4491
	SCPN-I	52.6	0.127	0.873	0.4348	0.3	0	0.7	1	0	0	0.961346	50.5668	3400.66	39.709	43.6131	73.3887	21.0035	120.832	548.562	118.608	117.644	13.8376	20.0151						1117.21	270.105	0.33	852.111	5.00308
	SCPN-I	52.6	0.127	0.873	0.4348	0.2	0	0.8	1	0	0	0.955824	50.2764	3381.12	39.709	43.6131	73.3887	21.0035	120.832	548.562	118.608	117.644	13.8376	20.0151						1117.21	270.105	0.33	845.665	-1.44292
	SCPN-I	52.6	0.127	0.873	0.4348	0.1	0	0.9	1	0	0	0.950302	49.9859	3361.59	39.709	43.6131	73.3887	21.0035	120.832	548.562	118.608	117.644	13.8376	20.0151						1117.21	270.105	0.33	839.219	-7.88891
	SCPN-I	52.6	0.127	0.873	0.4348	0	0	1	1	0	0	0.94478	49.6954	3342.06	39.709	43.6131	73.3887	21.0035	120.832	548.562	118.608	117.644	13.8376	20.0151						1117.21	270.105	0.33	832.773	-14.3349
SCPN-I (1B only)	SCPN-I (1B only)	52.6	0.127	0.873	0.4348	1	0	0	0	1	0	1	52.6	3537.39	39.709	43.6131	73.3887	21.0035	120.832	548.562	118.608	117.644	21.9919	20.0151						1125.37	278.259	0.33	889.079	41.9707
	SCPN-I (1B only)	52.6	0.127	0.873	0.4348	0.9	0	0.1	0	1	0	0.994478	52.3095	3517.86	39.709	43.6131	73.3887	21.0035	120.832	548.562	118.608	117.644	21.9919	20.0151						1125.37	278.259	0.33	882.633	35.5248
	SCPN-I (1B only)	52.6	0.127	0.873	0.4348	0.8	0	0.2	0	1	0	0.988956	52.0191	3498.32	39.709	43.6131	73.3887	21.0035	120.832	548.562	118.608	117.644	21.9919	20.0151						1125.37	278.259	0.33	876.187	29.0788
	SCPN-I (1B only)	52.6	0.127	0.873	0.4348	0.7	0	0.3	0	1	0	0.983434	51.7286	3478.79	39.709	43.6131	73.3887	21.0035	120.832	548.562	118.608	117.644	21.9919	20.0151						1125.37	278.259	0.33	869.741	22.6328
	SCPN-I (1B only)	52.6	0.127	0.873	0.4348	0.6	0	0.4	0	1	0	0.977912	51.4382	3459.26	39.709	43.6131	73.3887	21.0035	120.832	548.562	118.608	117.644	21.9919	20.0151						1125.37	278.259	0.33	863.295	16.1868
	SCPN-I (1B only)	52.6	0.127	0.873	0.4348	0.5	0	0.5	0	1	0	0.97239	51.1477	3439.72	39.709	43.6131	73.3887	21.0035	120.832	548.562	118.608	117.644	21.9919	20.0151						1125.37	278.259	0.33	856.849	9.74077
	SCPN-I (1B only)	52.6	0.127	0.873	0.4348	0.4	0	0.6	0	1	0	0.966868	50.8573	3420.19	39.709	43.6131	73.3887	21.0035	120.832	548.562	118.608	117.644	21.9919	20.0151						1125.37	278.259	0.33	850.403	3.29477
	SCPN-I (1B only)	52.6	0.127	0.873	0.4348	0.3	0	0.7	0	1	0	0.961346	50.5668	3400.66	39.709	43.6131	73.3887	21.0035	120.832	548.562	118.608	117.644	21.9919	20.0151						1125.37	278.259	0.33	843.957	-3.15122
	SCPN-I (1B only)	52.6	0.127	0.873	0.4348	0.2	0	0.8	0	1	0	0.955824	50.2764	3381.12	39.709	43.6131	73.3887	21.0035	120.832	548.562	118.608	117.644	21.9919	20.0151						1125.37	278.259	0.33	837.511	-9.59722
	SCPN-I (1B only)	52.6	0.127	0.873	0.4348	0.1	0	0.9	0	1	0	0.950302	49.9859	3361.59	39.709	43.6131	73.3887	21.0035	120.832	548.562	118.608	117.644	21.9919	20.0151						1125.37	278.259	0.33	831.065	-16.0432
	SCPN-I (1B only)	52.6	0.127	0.873	0.4348	0	0	1	0	1	0	0.94478	49.6954	3342.06	39.709	43.6131	73.3887	21.0035	120.832	548.562	118.608	117.644	21.9919	20.0151						1125.37	278.259	0.33	824.619	-22.4892
SCPN-I (4C only)	SCPN-I (4C only)	52.6	0.127	0.873	0.4348	1	0	0	0	0	1	1	52.6	3537.39	39.709	43.6131	73.3887	21.0035	120.832	548.562	118.608	117.644	61.775	20.0151						1165.15	318.042	0.33	849.296	2.18765
	SCPN-I (4C only)	52.6	0.127	0.873	0.4348	0.9	0	0.1	0	0	1	1	52.6	3537.39	39.709	43.6131	73.3887	21.0035	120.832	548.562	118.608	117.644	61.775	20.0151						1165.15	318.042	0.33	849.296	2.18765
	SCPN-I (4C only)	52.6	0.127	0.873	0.4348	0.8	0	0.2	0	0	1	1	52.6	3537.39	39.709	43.6131	73.3887	21.0035	120.832	548.562	118.608	117.644	61.775	20.0151						1165.15	318.042	0.33	849.296	2.18765
	SCPN-I (4C only)	52.6	0.127	0.873	0.4348	0.7	0	0.3	0	0	1	1	52.6	3537.39	39.709	43.6131	73.3887	21.0035	120.832	548.562	118.608	117.644	61.775	20.0151						1165.15	318.042	0.33	849.296	2.18765
	SCPN-I (4C only)	52.6	0.127	0.873	0.4348	0.6	0	0.4	0	0	1	1	52.6	3537.39	39.709	43.6131	73.3887	21.0035	120.832	548.562	118.608	117.644	61.775	20.0151						1165.15	318.042	0.33	849.296	2.18765
	SCPN-I (4C only)	52.6	0.127	0.873	0.4348	0.5	0	0.5	0	0	1	1	52.6	3537.39	39.709	43.6131	73.3887	21.0035	120.832	548.562	118.608	117.644	61.775	20.0151						1165.15	318.042	0.33	849.296	2.18765
	SCPN-I (4C only)	52.6	0.127	0.873	0.4348	0.4	0	0.6	0	0	1	1	52.6	3537.39	39.709	43.6131	73.3887	21.0035	120.832	548.562	118.608	117.644	61.775	20.0151						1165.15	318.042	0.33	849.296	2.18765
	SCPN-I (4C only)	52.6	0.127	0.873	0.4348	0.3	0	0.7	0	0	1	1	52.6	3537.39	39.709	43.6131	73.3887	21.0035	120.832	548.562	118.608	117.644	61.775	20.0151						1165.15	318.042	0.33	849.296	2.18765
	SCPN-I (4C only)	52.6	0.127	0.873	0.4348	0.2	0	0.8	0	0	1	1	52.6	3537.39	39.709	43.6131	73.3887	21.0035	120.832	548.562	118.608	117.644	61.775	20.0151						1165.15	318.042	0.33	849.296	2.18765
	SCPN-I (4C only)	52.6	0.127	0.873	0.4348	0.1	0	0.9	0	0	1	1	52.6	3537.39	39.709	43.6131	73.3887	21.0035	120.832	548.562	118.608	117.644	61.775	20.0151						1165.15	318.042	0.33	849.296	2.18765
	SCPN-I (4C only)	52.6	0.127	0.873	0.4348	0	0	1	0	0	1	1	52.6	3537.39	39.709	43.6131	73.3887	21.0035	120.832	548.562	118.608	117.644	61.775	20.0151						1165.15	318.042	0.33	849.296	2.18765
SCPE-I (1B/4C)	SCPE-I (1B/4C)	52.6	0.127	0.873	0.4348	1	0	0	0	1	1	1	52.6	3537.39	39.709	43.6131	73.3887	21.0035	120.832	548.562	118.608	117.644	21.9919	20.0151	10.5018	61.775	20.0151	10.5018		1228.16	381.053	0.33	878.577	31.469
	SCPE-I (1B/4C)	52.6	0.127	0.873	0.4348	0.9	0	0.1	0	1	1	1	52.6	3537.39	39.709	43.6131	73.3887	21.0035	120.832	548.562	118.608	117.644	21.9919	20.0151	10.5018	61.775	20.0151	10.5018		1228.16	381.053	0.33	869.348	22.2398
	SCPE-I (1B/4C)	52.6	0.127	0.873	0.4348	0.8	0	0.2	0	1	1	1	52.6	3537.39	39.709	43.6131	73.3887	21.0035	120.832	548.562	118.608	117.644	21.9919	20.0151	10.5018	61.775	20.0151	10.5018		1228.16	381.053	0.33	860.119	13.0106
	SCPE-I (1B/4C)	52.6	0.127	0.873	0.4348	0.7	0	0.3	0	1	1	1	52.6	3537.39	39.709	43.6131	73.3887	21.0035	120.832	548.562	118.608	117.644	21.9919	20.0151	10.5018	61.775	20.0151	10.5018		1228.16	381.053	0.33	850.89	3.78144
	SCPE-I (1B/4C)	52.6	0.127	0.873	0.4348	0.6	0	0.4	0	1	1	1	52.6	3537.39	39.709	43.6131	73.3887	21.0035	120.832	548.562	118.608	117.644	21.9919	20.0151	10.5018	61.775	20.0151	10.5018		1228.16	381.053	0.33	841.66	-5.44774
	SCPE-I (1B/4C)	52.6	0.127	0.873	0.4348	0.5	0	0.5	0	1	1	1	52.6	3537.39	39.709	43.6131	73.3887	21.0035	120.832	548.562	118.608	117.644	21.9919	20.0151	10.5018	61.775	20.0151	10.5018		1228.16	381.053	0.33	832.431	-14.6769
	SCPE-I (1B/4C)	52.6	0.127	0.873	0.4348	0.4	0	0.6	0	1	1	1	52.6	3537.39	39.709	43.6131	73.3887	21.0035	120.832	548.562	118.608	117.644	21.9919	20.0151	10.5018	61.775	20.0151	10.5018		1228.16	381.053	0.33	823.202	-23.9061
	SCPE-I (1B/4C)	52.6	0.127	0.873	0.4348	0.3	0	0.7	0	1	1	1	52.6	3537.39	39.709	43.6131	73.3887	21.0035	120.832	548.562	118.608	117.644	21.9919	20.0151	10.5018	61.775	20.0151	10.5018		1228.16	381.053	0.33	813.973	-33.1353
	SCPE-I (1B/4C)	52.6	0.127	0.873	0.4348	0.2	0	0.8	0	1	1	1	52.6	3537.39	39.709	43.6131	73.3887	21.0035	120.832	548.562	118.608	117.644	21.9919	20.0151	10.5018	61.775	20.0151	10.5018		1228.16	381.053	0.33	804.744	-42.3645
	SCPE-I (1B/4C)	52.6	0.127	0.873	0.4348	0.1	0	0.9	0	1	1	1	52.6	3537.39	39.709	43.6131	73.3887	21.0035	120.832	548.562	118.608	117.644	21.9919	20.0151	10.5018	61.775	20.0151	10.5018		1228.16	381.053	0.33	795.515	-51.5937
	SCPE-I (1B/4C)	52.6	0.127	0.873	0.4348	0	0	1	0	1	1	1	52.6	3537.39	39.709	43.6131	73.3887	21.0035	120.832	548.562	118.608	117.644	21.9919	20.0151	10.5018	61.775	20.0151	10.5018		1228.16	381.053	0.33	786.285	-60.8229
SCPE-I (4C only)	SCPE-I (4C only)	52.6	0.127	0.873	0.4348	1	0	0	0	0	1	1	52.6	3537.39	39.709	43.6131	73.3887	21.0035	120.832	548.562	118.608	117.644	61.775	20.0151	10.5018					1175.65	328.544	0.33	838.794	-8.3141
	SCPE-I (4C only)	52.6	0.127	0.873	0.4348	0.9	0	0.1	0	0	1	1	52.6	3537.39	39.709	43.6131	73.3887	21.0035	120.832	548.562	118.608	117.644	61.775	20.0151	10.5018					1175.65	328.544	0.33	838.794	-8.3141
	SCPE-I (4C only)	52.6	0.127	0.873	0.4348	0.8	0	0.2	0	0	1	1	52.6	3537.39	39.709	43.6131	73.3887	21.0035	120.832	548.562	118.608	117.644	61.775	20.0151	10.5018					1175.65	328.544	0.33	838.794	-8.3141
	SCPE-I (4C only)	52.6	0.127	0.873	0.4348	0.7	0	0.3	0	0	1	1	52.6	3537.39	39.709	43.6131	73.3887	21.0035	120.832	548.562	118.608	117.644	61.775	20.0151	10.5018					1175.65	328.544	0.33	838.794	-8.3141
	SCPE-I (4C only)	52.6	0.127	0.873	0.4348	0.6	0	0.4	0	0	1	1	52.6	3537.39	39.709	43.6131	73.3887	21.0035	120.832	548.562	118.608	117.644	61.775	20.0151	10.5018					1175.65	328.544	0.33	838.794	-8.3141
	SCPE-I (4C only)	52.6	0.127	0.873	0.4348	0.5	0	0.5	0	0	1	1	52.6	3537.39	39.709	43.6131	73.3887	21.0035	120.832	548.562	118.608	117.644	61.775	20.0151	10.5018					1175.65	328.544	0.33	838.794	-8.3141
	SCPE-I (4C only)	52.6	0.127	0.873	0.4348	0.4	0	0.6	0	0	1	1	52.6	3537.39	39.709	43.6131	73.3887	21.0035	120.832	548.562	118.608	117.644	61.775	20.0151	10.5018					1175.65	328.544	0.33	838.794	-8.3141
	SCPE-I (4C only)	52.6	0.127	0.873	0.4348	0.3	0	0.7	0	0	1	1	52.6	3537.39	39.709	43.6131	73.3887	21.0035	120.832	548.562	118.608	117.644	61.775	20.0151	10.5018					1175.65	328.544	0.33	838.794	-8.3141
	SCPE-I (4C only)	52.6	0.127	0.873	0.4348	0.2	0	0.8	0	0	1	1	52.6	3537.39	39.709	43.6131	73.3887	21.0035	120.832	548.562	118.608	117.644	61.775	20.0151	10.5018					1175.65	328.544	0.33	838.794	-8.3141
	SCPE-I (4C only)	52.6	0.127	0.873	0.4348	0.1	0	0.9	0	0	1	1	52.6	3537.39	39.709	43.6131	73.3887	21.0035	120.832	548.562	118.608	117.644	61.775	20.0151	10.5018					1175.65	328.544	0.33	838.794	-8.3141
	SCPE-I (4C only)	52.6	0.127	0.873	0.4348	0	0	1	0	0	1	1	52.6	3537.39	39.709	43.6131	73.3887	21.0035	120.832	548.562	118.608	117.644	61.775	20.0151	10.5018					1175.65	328.544	0.33	838.794	-8.3141
SCTM-I (1B/4C)	SCTM-I (1B/4C)	52.6	0.127	0.873	0.4348	1	0	0	0	1	1	1	52.6	3537.39	39.709	43.6131	73.3887	21.0035	120.832	548.562	118.608	117.644	21.9919	20.0151	10.5018	61.775	20.0151	10.5018	63.0105	1291.17	444.063	0.33	815.567	-31.5415
	SCTM-I (1B/4C)	52.6	0.127	0.873	0.4348	0.9	0	0.1	0	1	1	1	52.6	3537.39	39.709	43.6131	73.3887	21.0035	120.832	548.562	118.608	117.644	21.9919	20.0151	10.5018	61.775	20.0151	10.5018	63.0105	1291.17	444.063	0.33	806.338	-40.7707
	SCTM-I (1B/4C)	52.6	0.127	0.873	0.4348	0.8	0	0.2	0	1	1	1	52.6	3537.39	39.709	43.6131	73.3887	21.0035	120.832	548.562	118.608	117.644	21.9919	20.0151	10.5018	61.775	20.0151	10.5018	63.0105	1291.17	444.063	0.33	797.108	-49.9999
	SCTM-I (1B/4C)	52.6	0.127	0.873	0.4348	0.7	0	0.3	0	1	1	1	52.6	3537.39	39.709	43.6131	73.3887	21.0035	120.832	548.562	118.608	117.644	21.9919	20.0151	10.5018	61.775	20.0151	10.5018	63.0105	1291.17	444.063	0.33	787.879	-59.2291
	SCTM-I (1B/4C)	52.6	0.127	0.873	0.4348	0.6	0	0.4	0	1	1	1	52.6	3537.39	39.709	43.6131	73.3887	21.0035	120.832	548.562	118.608	117.644	21.9919	20.0151	10.5018	61.775	20.0151	10.5018	63.0105	1291.17	444.063	0.33	778.65	-68.4582
	SCTM-I (1B/4C)	52.6	0.127	0.873	0.4348	0.5	0	0.5	0	1	1	1	52.6	3537.39	39.709	43.6131	73.3887	21.0035	120.832	548.562	118.608	117.644	21.9919	20.0151	10.5018	61.775	20.0151	10.5018	63.0105	1291.17	444.063	0.33	769.421	-77.6874
	SCTM-I (1B/4C)	52.6	0.127	0.873	0.4348	0.4	0	0.6	0	1	1	1	52.6	3537.39	39.709	43.6131	73.3887	21.0035	120.832	548.562	118.608	117.644	21.9919	20.0151	10.5018	61.775	20.0151	10.5018	63.0105	1291.17	444.063	0.33	760.192	-86.9166
	SCTM-I (1B/4C)	52.6	0.127	0.873	0.4348	0.3	0	0.7	0	1	1	1	52.6	3537.39	39.709	43.6131	73.3887	21.0035	120.832	548.562	118.608	117.644	21.9919	20.0151	10.5018	61.775	20.0151	10.5018	63.0105	1291.17	444.063	0.33	750.962	-96.1458
	SCTM-I (1B/4C)	52.6	0.127	0.873	0.4348	0.2	0	0.8	0	1	1	1	52.6	3537.39	39.709	43.6131	73.3887	21.0035	120.832	548.562	118.608	117.644	21.9919	20.0151	10.5018	61.775	20.0151	10.5018	63.0105	1291.17	444.063	0.33	741.733	-105.375
	SCTM-I (1B/4C)	52.6	0.127	0.873	0.4348	0.1	0	0.9	0	1	1	1	52.6	3537.39	39.709	43.6131	73.3887	21.0035	120.832	548.562	118.608	117.644	21.9919	20.0151	10.5018	61.775	20.0151	10.5018	63.0105	1291.17	444.063	0.33	732.504	-114.604
	SCTM-I (1B/4C)	52.6	0.127	0.873	0.4348	0	0	1	0	1	1	1	52.6	3537.39	39.709	43.6131	73.3887	21.0035	120.832	548.562	118.608	117.644	21.9919	20.0151	10.5018	61.775	20.0151	10.5018	63.0105	1291.17	444.063	0.33	723.275	-123.833
SCTM-I (1B only)	SCTM-I (1B only)	52.6	0.127	0.873	0.4348	1	0	0	0	1	0	1	52.6	3537.39	39.709	43.6131	73.3887	21.0035	120.832	548.562	118.608	117.644	21.9919	20.0151	10.5018				63.0105	1198.88	351.772	0.33	815.567	-31.5415
	SCTM-I (1B only)	52.6	0.127	0.873	0.4348	0.9	0	0.1	0	1	0	0.994478	52.3095	3517.86	39.709	43.6131	73.3887	21.0035	120.832	548.562	118.608	117.644	21.9919	20.0151	10.5018				63.0105	1198.88	351.772	0.33	809.121	-37.9875
	SCTM-I (1B only)	52.6	0.127	0.873	0.4348	0.8	0	0.2	0	1	0	0.988956	52.0191	3498.32	39.709	43.6131	73.3887	21.0035	120.832	548.562	118.608	117.644	21.9919	20.0151	10.5018				63.0105	1198.88	351.772	0.33	802.675	-44.4335
	SCTM-I (1B only)	52.6	0.127	0.873	0.4348	0.7	0	0.3	0	1	0	0.983434	51.7286	3478.79	39.709	43.6131	73.3887	21.0035	120.832	548.562	118.608	117.644	21.9919	20.0151	10.5018				63.0105	1198.88	351.772	0.33	796.229	-50.8795
	SCTM-I (1B only)	52.6	0.127	0.873	0.4348	0.6	0	0.4	0	1	0	0.977912	51.4382	3459.26	39.709	43.6131	73.3887	21.0035	120.832	548.562	118.608	117.644	21.9919	20.0151	10.5018				63.0105	1198.88	351.772	0.33	789.783	-57.3255
	SCTM-I (1B only)	52.6	0.127	0.873	0.4348	0.5	0	0.5	0	1	0	0.97239	51.1477	3439.72	39.709	43.6131	73.3887	21.0035	120.832	548.562	118.608	117.644	21.9919	20.0151	10.5018				63.0105	1198.88	351.772	0.33	783.337	-63.7715
	SCTM-I (1B only)	52.6	0.127	0.873	0.4348	0.4	0	0.6	0	1	0	0.966868	50.8573	3420.19	39.709	43.6131	73.3887	21.0035	120.832	548.562	118.608	117.644	21.9919	20.0151	10.5018				63.0105	1198.88	351.772	0.33	776.891	-70.2175
	SCTM-I (1B only)	52.6	0.127	0.873	0.4348	0.3	0	0.7	0	1	0	0.961346	50.5668	3400.66	39.709	43.6131	73.3887	21.0035	120.832	548.562	118.608	117.644	21.9919	20.0151	10.5018				63.0105	1198.88	351.772	0.33	770.445	-76.6635
	SCTM-I (1B only)	52.6	0.127	0.873	0.4348	0.2	0	0.8	0	1	0	0.955824	50.2764	3381.12	39.709	43.6131	73.3887	21.0035	120.832	548.562	118.608	117.644	21.9919	20.0151	10.5018				63.0105	1198.88	351.772	0.33	763.999	-83.1095
	SCTM-I (1B only)	52.6	0.127	0.873	0.4348	0.1	0	0.9	0	1	0	0.950302	49.9859	3361.59	39.709	43.6131	73.3887	21.0035	120.832	548.562	118.608	117.644	21.9919	20.0151	10.5018				63.0105	1198.88	351.772	0.33	757.553	-89.5555
	SCTM-I (1B only)	52.6	0.127	0.873	0.4348	0	0	1	0	1	0	0.94478	49.6954	3342.06	39.709	43.6131	73.3887	21.0035	120.832	548.562	118.608	117.644	21.9919	20.0151	10.5018				63.0105	1198.88	351.772	0.33	751.107	-96.0015
SCTM-I (4C only)	SCTM-I (4C only)	52.6	0.127	0.873	0.4348	1	0	0	0	0	1	1	52.6	3537.39	39.709	43.6131	73.3887	21.0035	120.832	548.562	118.608	117.644	61.775	20.0151	10.5018				63.0105	1238.66	391.555	0.33	775.784	-71.3246
	SCTM-I (4C only)	52.6	0.127	0.873	0.4348	0.9	0	0.1	0	0	1	1	52.6	3537.39	39.709	43.6131	73.3887	21.0035	120.832	548.562	118.608	117.644	61.775	20.0151	10.5018				63.0105	1238.66	391.555	0.33	775.784	-71.3246
	SCTM-I (4C only)	52.6	0.127	0.873	0.4348	0.8	0	0.2	0	0	1	1	52.6	3537.39	39.709	43.6131	73.3887	21.0035	120.832	548.562	118.608	117.644	61.775	20.0151	10.5018				63.0105	1238.66	391.555	0.33	775.784	-71.3246
	SCTM-I (4C only)	52.6	0.127	0.873	0.4348	0.7	0	0.3	0	0	1	1	52.6	3537.39	39.709	43.6131	73.3887	21.0035	120.832	548.562	118.608	117.644	61.775	20.0151	10.5018				63.0105	1238.66	391.555	0.33	775.784	-71.3246
	SCTM-I (4C only)	52.6	0.127	0.873	0.4348	0.6	0	0.4	0	0	1	1	52.6	3537.39	39.709	43.6131	73.3887	21.0035	120.832	548.562	118.608	117.644	61.775	20.0151	10.5018				63.0105	1238.66	391.555	0.33	775.784	-71.3246
	SCTM-I (4C only)	52.6	0.127	0.873	0.4348	0.5	0	0.5	0	0	1	1	52.6	3537.39	39.709	43.6131	73.3887	21.0035	120.832	548.562	118.608	117.644	61.775	20.0151	10.5018				63.0105	1238.66	391.555	0.33	775.784	-71.3246
	SCTM-I (4C only)	52.6	0.127	0.873	0.4348	0.4	0	0.6	0	0	1	1	52.6	3537.39	39.709	43.6131	73.3887	21.0035	120.832	548.562	118.608	117.644	61.775	20.0151	10.5018				63.0105	1238.66	391.555	0.33	775.784	-71.3246
	SCTM-I (4C only)	52.6	0.127	0.873	0.4348	0.3	0	0.7	0	0	1	1	52.6	3537.39	39.709	43.6131	73.3887	21.0035	120.832	548.562	118.608	117.644	61.775	20.0151	10.5018				63.0105	1238.66	391.555	0.33	775.784	-71.3246
	SCTM-I (4C only)	52.6	0.127	0.873	0.4348	0.2	0	0.8	0	0	1	1	52.6	3537.39	39.709	43.6131	73.3887	21.0035	120.832	548.562	118.608	117.644	61.775	20.0151	10.5018				63.0105	1238.66	391.555	0.33	775.784	-71.3246
	SCTM-I (4C only)	52.6	0.127	0.873	0.4348	0.1	0	0.9	0	0	1	1	52.6	3537.39	39.709	43.6131	73.3887	21.0035	120.832	548.562	118.608	117.644	61.775	20.0151	10.5018				63.0105	1238.66	391.555	0.33	775.784	-71.3246
	SCTM-I (4C only)	52.6	0.127	0.873	0.4348	0	0	1	0	0	1	1	52.6	3537.39	39.709	43.6131	73.3887	21.0035	120.832	548.562	118.608	117.644	61.775	20.0151	10.5018				63.0105	1238.66	391.555	0.33	775.784	-71.3246
RCXN-I	RCXN-I	52.6	0.127	1	0.4348	1	0	0	0	0	0	1	52.6	3537.39	39.709	43.6131	73.3887	21.0035	120.832	548.562	118.608	114.358								1080.07	232.966	0.33	934.372	87.2642
	RCXN-I	52.6	0.127	1	0.4348	0.9	0	0.1	0	0	0	1	52.6	3537.39	39.709	43.6131	73.3887	21.0035	120.832	548.562	118.608	114.358								1080.07	232.966	0.33	934.372	87.2642
	RCXN-I	52.6	0.127	1	0.4348	0.8	0	0.2	0	0	0	1	52.6	3537.39	39.709	43.6131	73.3887	21.0035	120.832	548.562	118.608	114.358								1080.07	232.966	0.33	934.372	87.2642
	RCXN-I	52.6	0.127	1	0.4348	0.7	0	0.3	0	0	0	1	52.6	3537.39	39.709	43.6131	73.3887	21.0035	120.832	548.562	118.608	114.358								1080.07	232.966	0.33	934.372	87.2642
	RCXN-I	52.6	0.127	1	0.4348	0.6	0	0.4	0	0	0	1	52.6	3537.39	39.709	43.6131	73.3887	21.0035	120.832	548.562	118.608	114.358								1080.07	232.966	0.33	934.372	87.2642
	RCXN-I	52.6	0.127	1	0.4348	0.5	0	0.5	0	0	0	1	52.6	3537.39	39.709	43.6131	73.3887	21.0035	120.832	548.562	118.608	114.358								1080.07	232.966	0.33	934.372	87.2642
	RCXN-I	52.6	0.127	1	0.4348	0.4	0	0.6	0	0	0	1	52.6	3537.39	39.709	43.6131	73.3887	21.0035	120.832	548.562	118.608	114.358								1080.07	232.966	0.33	934.372	87.2642
	RCXN-I	52.6	0.127	1	0.4348	0.3	0	0.7	0	0	0	1	52.6	3537.39	39.709	43.6131	73.3887	21.0035	120.832	548.562	118.608	114.358								1080.07	232.966	0.33	934.372	87.2642
	RCXN-I	52.6	0.127	1	0.4348	0.2	0	0.8	0	0	0	1	52.6	3537.39	39.709	43.6131	73.3887	21.0035	120.832	548.562	118.608	114.358								1080.07	232.966	0.33	934.372	87.2642
	RCXN-I	52.6	0.127	1	0.4348	0.1	0	0.9	0	0	0	1	52.6	3537.39	39.709	43.6131	73.3887	21.0035	120.832	548.562	118.608	114.358								1080.07	232.966	0.33	934.372	87.2642
	RCXN-I	52.6	0.127	1	0.4348	0	0	1	0	0	0	1	52.6	3537.39	39.709	43.6131	73.3887	21.0035	120.832	548.562	118.608	114.358								1080.07	232.966	0.33	934.372	87.2642
RCXM-I	RCXM-I	52.6	0.127	1	0.4348	1	0	0	0	0	0	1	52.6	3537.39	39.709	43.6131	73.3887	21.0035	120.832	548.562	118.608	114.358							63.0105	1143.08	295.976	0.33	871.362	24.2537
	RCXM-I	52.6	0.127	1	0.4348	0.9	0	0.1	0	0	0	1	52.6	3537.39	39.709	43.6131	73.3887	21.0035	120.832	548.562	118.608	114.358							63.0105	1143.08	295.976	0.33	871.362	24.2537
	RCXM-I	52.6	0.127	1	0.4348	0.8	0	0.2	0	0	0	1	52.6	3537.39	39.709	43.6131	73.3887	21.0035	120.832	548.562	118.608	114.358							63.0105	1143.08	295.976	0.33	871.362	24.2537
	RCXM-I	52.6	0.127	1	0.4348	0.7	0	0.3	0	0	0	1	52.6	3537.39	39.709	43.6131	73.3887	21.0035	120.832	548.562	118.608	114.358							63.0105	1143.08	295.976	0.33	871.362	24.2537
	RCXM-I	52.6	0.127	1	0.4348	0.6	0	0.4	0	0	0	1	52.6	3537.39	39.709	43.6131	73.3887	21.0035	120.832	548.562	118.608	114.358							63.0105	1143.08	295.976	0.33	871.362	24.2537
	RCXM-I	52.6	0.127	1	0.4348	0.5	0	0.5	0	0	0	1	52.6	3537.39	39.709	43.6131	73.3887	21.0035	120.832	548.562	118.608	114.358							63.0105	1143.08	295.976	0.33	871.362	24.2537
	RCXM-I	52.6	0.127	1	0.4348	0.4	0	0.6	0	0	0	1	52.6	3537.39	39.709	43.6131	73.3887	21.0035	120.832	548.562	118.608	114.358							63.0105	1143.08	295.976	0.33	871.362	24.2537
	RCXM-I	52.6	0.127	1	0.4348	0.3	0	0.7	0	0	0	1	52.6	3537.39	39.709	43.6131	73.3887	21.0035	120.832	548.562	118.608	114.358							63.0105	1143.08	295.976	0.33	871.362	24.2537
	RCXM-I	52.6	0.127	1	0.4348	0.2	0	0.8	0	0	0	1	52.6	3537.39	39.709	43.6131	73.3887	21.0035	120.832	548.562	118.608	114.358							63.0105	1143.08	295.976	0.33	871.362	24.2537
	RCXM-I	52.6	0.127	1	0.4348	0.1	0	0.9	0	0	0	1	52.6	3537.39	39.709	43.6131	73.3887	21.0035	120.832	548.562	118.608	114.358							63.0105	1143.08	295.976	0.33	871.362	24.2537
	RCXM-I	52.6	0.127	1	0.4348	0	0	1	0	0	0	1	52.6	3537.39	39.709	43.6131	73.3887	21.0035	120.832	548.562	118.608	114.358							63.0105	1143.08	295.976	0.33	871.362	24.2537

## Sheet: Index of Terms
Model Parameter Definitions
Term	Definition	Notes	Soybean aphid case study used:
yield	maximum yield of the crop variety	county yield, typical farm yield, etc.	52.6 bu/A or 3,779 kg/ha; 10-year average average yield in Iowa in 2018
yield loss	yield loss expected from an outbreak	regional yield loss, typical farm yield loss, etc.	12.7% yield loss; from 23 site-years in high-risk areas of Iowa
q	proportion of expected yield when an outbreak occurs	inverse of yield loss (1-yield loss)	0.873; from 23 site-years in high-risk areas of Iowa
po	probability of an outbreak occurring	regional probability, typical farm (e.g., 2 out of 5 years), etc.	43.5%; from 23 site-years in high risk areas of Iowa
pw	probability of wild-type pests	i.e., insecticide-susceptible
ps	probability of insecticide-resistant pests	i.e., pyrethroid-resistant
pc	probability of cross-resistant pests	i.e., pyrethroid-resistant that are cross-resistant to organophosphates
n_PY	number of pyrethroid applications	represented as indicator functions in the model: I(A)
n_OP	number of organophosphate applications
n_SF	number of sulfoxaflor applications
E(Y)/yield	expected proportion of yield	calculated with equation 1
E(Y)	expected yield	EY/yield * yield
Scenario Descriptions
Term	Definition	Component
S	crop variety is susceptible to the pest	crop variety's susceptibility to pest
R	crop variety is resistant to the pest
C	crop variety is not herbicide-tolerant (i.e., conventional)	crop variety's herbicide-tolerance trait
H	crop variety is herbicide-tolerant
N	farmer does not scout	type of scouting
E	farmer only ensures insecticide application worked (i.e., efficacy scouting)
M	farmer is monitoring throughout the season
X	farmer does not apply insecticide	type of insecticide application
P	farmer applies prophylactically (i.e., calendar-based)
T	farmer applies based on an economic threshold being reached
W	pest is susceptible to insecticides (i.e., wild-type)	type of pest
I	pest is insecticide-resistant
Other Terms
Term	Definition
3A	pyrethroid insecticides
1B	organophosphate insecticides
4C	sulfoxaflor insecticides
SR	single resistance (i.e., ps > 1)
CR	cross-resistance (i.e., pc > 1)

## Sheet: Insecticide-susceptible Dash.
	Select the scenarios you would like to compare - make sure the "multi-select" option is turned on.
			Expected yield (kg/ha) with chance of outbreak													Expected net revenue ($/ha) with chance of outbreak
	Expected yield (kg/ha) with chance of aphid outbreak												Expected net revenue ($/ha) with chance of aphid outbreak
	Probability of outbreak	RCXM-W	RCXN-W	SCPE-W	SCPN-W	SCTM-W	SCXN-W	SHPE-W	SHPN-W	SHTM-W	SHXN-W		Probability of outbreak	RCXM-W	RCXN-W	SCPE-W	SCPN-W	SCTM-W	SCXN-W	SHPE-W	SHPN-W	SHTM-W	SHXN-W
	0	3537.39	3537.39	3537.39	3537.39	3537.39	3537.39	3537.39	3537.39	3537.39	3537.39		0	871.362	934.372	877.688	888.189	868.075	931.086	869.113	879.615	859.501	922.512
	0.1	3537.39	3537.39	3537.39	3537.39	3537.39	3492.46	3537.39	3537.39	3537.39	3492.46		0.1	871.362	934.372	877.688	888.189	862.736	916.261	869.113	879.615	854.161	907.686
	0.2	3537.39	3537.39	3537.39	3537.39	3537.39	3447.54	3537.39	3537.39	3537.39	3447.54		0.2	871.362	934.372	877.688	888.189	857.396	901.436	869.113	879.615	848.821	892.861
	0.3	3537.39	3537.39	3537.39	3537.39	3537.39	3402.61	3537.39	3537.39	3537.39	3402.61		0.3	871.362	934.372	877.688	888.189	852.056	886.61	869.113	879.615	843.482	878.036
	0.4	3537.39	3537.39	3537.39	3537.39	3537.39	3357.69	3537.39	3537.39	3537.39	3357.69		0.4	871.362	934.372	877.688	888.189	846.716	871.785	869.113	879.615	838.142	863.211
	0.5	3537.39	3537.39	3537.39	3537.39	3537.39	3312.76	3537.39	3537.39	3537.39	3312.76		0.5	871.362	934.372	877.688	888.189	841.376	856.96	869.113	879.615	832.802	848.386
	0.6	3537.39	3537.39	3537.39	3537.39	3537.39	3267.84	3537.39	3537.39	3537.39	3267.84		0.6	871.362	934.372	877.688	888.189	836.036	842.135	869.113	879.615	827.462	833.56
	0.7	3537.39	3537.39	3537.39	3537.39	3537.39	3222.91	3537.39	3537.39	3537.39	3222.91		0.7	871.362	934.372	877.688	888.189	830.697	827.31	869.113	879.615	822.122	818.735
	0.8	3537.39	3537.39	3537.39	3537.39	3537.39	3177.99	3537.39	3537.39	3537.39	3177.99		0.8	871.362	934.372	877.688	888.189	825.357	812.484	869.113	879.615	816.782	803.91
	0.9	3537.39	3537.39	3537.39	3537.39	3537.39	3133.07	3537.39	3537.39	3537.39	3133.07		0.9	871.362	934.372	877.688	888.189	820.017	797.659	869.113	879.615	811.443	789.085
	1	3537.39	3537.39	3537.39	3537.39	3537.39	3088.14	3537.39	3537.39	3537.39	3088.14		1	871.362	934.372	877.688	888.189	814.677	782.834	869.113	879.615	806.103	774.26

## Sheet: Pyrethroid-resistant Dash.
																Select the scenarios you would like to compare - make sure the "multi-select" option is on.
	Expected yield (kg/ha) with the chance of pyrethroid-resistant aphids during an outbreak
												Expected yield (kg/ha) with chance of pyrethroid-resistant aphids during an outbreak
												Probability of outbreak	RCXM-I	RCXN-I	SCPE-I (3A/1B)	SCPE-I (4C only)	SCPN-I	SCPN-I (1B only)	SCPN-I (4C only)	SCTM-I (1B only)	SCTM-I (3A/1B)	SCTM-I (4C only)	SCXN-I	SHPE-I (3A/1B)	SHPE-I (4C only)	SHPN-I	SHPN-I (1B only)	SHPN-I (4C only)	SHTM-I (1B only)	SHTM-I (3A/1B )	SHTM-I (4C only)	SHXN-I
												0	3537.39	3537.39	3537.39	3537.39	3537.39	3537.39	3537.39	3537.39	3537.39	3537.39	3342.06	3537.39	3537.39	3537.39	3537.39	3537.39	3537.39	3537.39	3537.39	3342.06
												0.1	3537.39	3537.39	3537.39	3537.39	3517.86	3537.39	3537.39	3537.39	3537.39	3537.39	3342.06	3537.39	3537.39	3517.86	3537.39	3537.39	3537.39	3537.39	3537.39	3342.06
												0.2	3537.39	3537.39	3537.39	3537.39	3498.32	3537.39	3537.39	3537.39	3537.39	3537.39	3342.06	3537.39	3537.39	3498.32	3537.39	3537.39	3537.39	3537.39	3537.39	3342.06
												0.3	3537.39	3537.39	3537.39	3537.39	3478.79	3537.39	3537.39	3537.39	3537.39	3537.39	3342.06	3537.39	3537.39	3478.79	3537.39	3537.39	3537.39	3537.39	3537.39	3342.06
												0.4	3537.39	3537.39	3537.39	3537.39	3459.26	3537.39	3537.39	3537.39	3537.39	3537.39	3342.06	3537.39	3537.39	3459.26	3537.39	3537.39	3537.39	3537.39	3537.39	3342.06
												0.5	3537.39	3537.39	3537.39	3537.39	3439.72	3537.39	3537.39	3537.39	3537.39	3537.39	3342.06	3537.39	3537.39	3439.72	3537.39	3537.39	3537.39	3537.39	3537.39	3342.06
												0.6	3537.39	3537.39	3537.39	3537.39	3420.19	3537.39	3537.39	3537.39	3537.39	3537.39	3342.06	3537.39	3537.39	3420.19	3537.39	3537.39	3537.39	3537.39	3537.39	3342.06
												0.7	3537.39	3537.39	3537.39	3537.39	3400.66	3537.39	3537.39	3537.39	3537.39	3537.39	3342.06	3537.39	3537.39	3400.66	3537.39	3537.39	3537.39	3537.39	3537.39	3342.06
												0.8	3537.39	3537.39	3537.39	3537.39	3381.12	3537.39	3537.39	3537.39	3537.39	3537.39	3342.06	3537.39	3537.39	3381.12	3537.39	3537.39	3537.39	3537.39	3537.39	3342.06
												0.9	3537.39	3537.39	3537.39	3537.39	3361.59	3537.39	3537.39	3537.39	3537.39	3537.39	3342.06	3537.39	3537.39	3361.59	3537.39	3537.39	3537.39	3537.39	3537.39	3342.06
												1	3537.39	3537.39	3537.39	3537.39	3342.06	3537.39	3537.39	3537.39	3537.39	3537.39	3342.06	3537.39	3537.39	3342.06	3537.39	3537.39	3537.39	3537.39	3537.39	3342.06
	*some colors in the graphs may repeat*
	Expected net revenue ($/ha) with the chance of pyrethroid-resistant aphids during an outbreak
												Expected net revenue ($/ha) with chance of pyrethroid-resistant aphids during an outbreak
												Probability of outbreak	RCXM-I	RCXN-I	SCPE-I (3A/1B)	SCPE-I (4C only)	SCPN-I	SCPN-I (1B only)	SCPN-I (4C only)	SCTM-I (1B only)	SCTM-I (3A/1B)	SCTM-I (4C only)	SCXN-I	SHPE-I (3A/1B)	SHPE-I (4C only)	SHPN-I	SHPN-I (1B only)	SHPN-I (4C only)	SHTM-I (1B only)	SHTM-I (3A/1B )	SHTM-I (4C only)	SHXN-I
												0	871.362	934.372	886.732	838.794	897.233	889.079	849.296	815.567	823.721	775.784	866.626	878.157	830.22	888.659	880.505	840.721	806.992	815.147	767.209	858.052
												0.1	871.362	934.372	881.481	838.794	890.787	889.079	849.296	815.567	818.47	775.784	866.626	872.906	830.22	882.213	880.505	840.721	806.992	809.896	767.209	858.052
												0.2	871.362	934.372	876.23	838.794	884.341	889.079	849.296	815.567	813.219	775.784	866.626	867.655	830.22	875.767	880.505	840.721	806.992	804.645	767.209	858.052
												0.3	871.362	934.372	870.979	838.794	877.895	889.079	849.296	815.567	807.968	775.784	866.626	862.405	830.22	869.321	880.505	840.721	806.992	799.394	767.209	858.052
												0.4	871.362	934.372	865.728	838.794	871.449	889.079	849.296	815.567	802.718	775.784	866.626	857.154	830.22	862.875	880.505	840.721	806.992	794.143	767.209	858.052
												0.5	871.362	934.372	860.477	838.794	865.003	889.079	849.296	815.567	797.467	775.784	866.626	851.903	830.22	856.429	880.505	840.721	806.992	788.892	767.209	858.052
												0.6	871.362	934.372	855.226	838.794	858.557	889.079	849.296	815.567	792.216	775.784	866.626	846.652	830.22	849.983	880.505	840.721	806.992	783.641	767.209	858.052
												0.7	871.362	934.372	849.975	838.794	852.111	889.079	849.296	815.567	786.965	775.784	866.626	841.401	830.22	843.537	880.505	840.721	806.992	778.391	767.209	858.052
												0.8	871.362	934.372	844.725	838.794	845.665	889.079	849.296	815.567	781.714	775.784	866.626	836.15	830.22	837.091	880.505	840.721	806.992	773.14	767.209	858.052
												0.9	871.362	934.372	839.474	838.794	839.219	889.079	849.296	815.567	776.463	775.784	866.626	830.899	830.22	830.645	880.505	840.721	806.992	767.889	767.209	858.052
												1	871.362	934.372	834.223	838.794	832.773	889.079	849.296	815.567	771.212	775.784	866.626	825.648	830.22	824.199	880.505	840.721	806.992	762.638	767.209	858.052
	*some colors in the graphs may repeat*

## Sheet: Cross-resistant Dash.
																Select the scenarios you would like to compare - make sure the "multi-select" option is on.
	Expected yield (kg/ha) with the chance of cross-resistant aphids during an outbreak
												Expected yield (kg/ha) with chance of cross-resistant aphids during an outbreak
												Probability of outbreak	RCXM-I	RCXN-I	SCPE-I (1B/4C)	SCPE-I (4C only)	SCPN-I	SCPN-I (1B only)	SCPN-I (4C only)	SCTM-I (1B only)	SCTM-I (1B/4C)	SCTM-I (4C only)	SCXN-I	SHPE-I (1B/4C)	SHPN-I	SHPN-I (1B only)	SHPN-I (4C only)	SHTM-I (1B only)	SHTM-I (1B/4C)	SHTM-I (4C only)	SHXN-I
												0	3537.39	3537.39	3537.39	3537.39	3537.39	3537.39	3537.39	3537.39	3537.39	3537.39	3342.06	3537.39	3537.39	3537.39	3537.39	3537.39	3537.39	3537.39	3342.06
												0.1	3537.39	3537.39	3537.39	3537.39	3517.86	3517.86	3537.39	3517.86	3537.39	3537.39	3342.06	3537.39	3517.86	3517.86	3537.39	3517.86	3537.39	3537.39	3342.06
												0.2	3537.39	3537.39	3537.39	3537.39	3498.32	3498.32	3537.39	3498.32	3537.39	3537.39	3342.06	3537.39	3498.32	3498.32	3537.39	3498.32	3537.39	3537.39	3342.06
												0.3	3537.39	3537.39	3537.39	3537.39	3478.79	3478.79	3537.39	3478.79	3537.39	3537.39	3342.06	3537.39	3478.79	3478.79	3537.39	3478.79	3537.39	3537.39	3342.06
												0.4	3537.39	3537.39	3537.39	3537.39	3459.26	3459.26	3537.39	3459.26	3537.39	3537.39	3342.06	3537.39	3459.26	3459.26	3537.39	3459.26	3537.39	3537.39	3342.06
												0.5	3537.39	3537.39	3537.39	3537.39	3439.72	3439.72	3537.39	3439.72	3537.39	3537.39	3342.06	3537.39	3439.72	3439.72	3537.39	3439.72	3537.39	3537.39	3342.06
												0.6	3537.39	3537.39	3537.39	3537.39	3420.19	3420.19	3537.39	3420.19	3537.39	3537.39	3342.06	3537.39	3420.19	3420.19	3537.39	3420.19	3537.39	3537.39	3342.06
												0.7	3537.39	3537.39	3537.39	3537.39	3400.66	3400.66	3537.39	3400.66	3537.39	3537.39	3342.06	3537.39	3400.66	3400.66	3537.39	3400.66	3537.39	3537.39	3342.06
												0.8	3537.39	3537.39	3537.39	3537.39	3381.12	3381.12	3537.39	3381.12	3537.39	3537.39	3342.06	3537.39	3381.12	3381.12	3537.39	3381.12	3537.39	3537.39	3342.06
												0.9	3537.39	3537.39	3537.39	3537.39	3361.59	3361.59	3537.39	3361.59	3537.39	3537.39	3342.06	3537.39	3361.59	3361.59	3537.39	3361.59	3537.39	3537.39	3342.06
												1	3537.39	3537.39	3537.39	3537.39	3342.06	3342.06	3537.39	3342.06	3537.39	3537.39	3342.06	3537.39	3342.06	3342.06	3537.39	3342.06	3537.39	3537.39	3342.06
	*some colors in the graphs may repeat*
	Expected net revenue ($/ha) with the chance of pyrethroid-resistant aphids during an outbreak
												Expected net revenue ($/ha) with chance of cross-resistant aphids during an outbreak
												Probability of outbreak	RCXM-I	RCXN-I	SCPE-I (1B/4C)	SCPE-I (4C only)	SCPN-I	SCPN-I (1B only)	SCPN-I (4C only)	SCTM-I (1B only)	SCTM-I (1B/4C)	SCTM-I (4C only)	SCXN-I	SHPE-I (1B/4C)	SHPN-I	SHPN-I (1B only)	SHPN-I (4C only)	SHTM-I (1B only)	SHTM-I (1B/4C)	SHTM-I (4C only)	SHXN-I
												0	871.362	934.372	878.577	838.794	897.233	889.079	849.296	815.567	815.567	775.784	866.626	870.003	888.659	880.505	840.721	806.992	806.992	767.209	858.052
												0.1	871.362	934.372	869.348	838.794	890.787	882.633	849.296	809.121	806.338	775.784	866.626	860.774	882.213	874.059	840.721	800.546	797.763	767.209	858.052
												0.2	871.362	934.372	860.119	838.794	884.341	876.187	849.296	802.675	797.108	775.784	866.626	851.544	875.767	867.613	840.721	794.1	788.534	767.209	858.052
												0.3	871.362	934.372	850.89	838.794	877.895	869.741	849.296	796.229	787.879	775.784	866.626	842.315	869.321	861.167	840.721	787.654	779.305	767.209	858.052
												0.4	871.362	934.372	841.66	838.794	871.449	863.295	849.296	789.783	778.65	775.784	866.626	833.086	862.875	854.721	840.721	781.208	770.076	767.209	858.052
												0.5	871.362	934.372	832.431	838.794	865.003	856.849	849.296	783.337	769.421	775.784	866.626	823.857	856.429	848.275	840.721	774.762	760.846	767.209	858.052
												0.6	871.362	934.372	823.202	838.794	858.557	850.403	849.296	776.891	760.192	775.784	866.626	814.628	849.983	841.829	840.721	768.316	751.617	767.209	858.052
												0.7	871.362	934.372	813.973	838.794	852.111	843.957	849.296	770.445	750.962	775.784	866.626	805.399	843.537	835.383	840.721	761.87	742.388	767.209	858.052
												0.8	871.362	934.372	804.744	838.794	845.665	837.511	849.296	763.999	741.733	775.784	866.626	796.169	837.091	828.937	840.721	755.424	733.159	767.209	858.052
												0.9	871.362	934.372	795.515	838.794	839.219	831.065	849.296	757.553	732.504	775.784	866.626	786.94	830.645	822.491	840.721	748.978	723.93	767.209	858.052
												1	871.362	934.372	786.285	838.794	832.773	824.619	849.296	751.107	723.275	775.784	866.626	777.711	824.199	816.045	840.721	742.532	714.7	767.209	858.052
	*some colors in the graphs may repeat*

## Sheet: Expected Yield WT
Sum of E(Y) (kg/ha)	Scenarios
probability of outbreak	RCXM-W	RCXN-W	SCPE-W	SCPN-W	SCTM-W	SCXN-W	SHPE-W	SHPN-W	SHTM-W	SHXN-W
0	3537.39	3537.39	3537.39	3537.39	3537.39	3537.39	3537.39	3537.39	3537.39	3537.39
0.1	3537.39	3537.39	3537.39	3537.39	3537.39	3492.46	3537.39	3537.39	3537.39	3492.46
0.2	3537.39	3537.39	3537.39	3537.39	3537.39	3447.54	3537.39	3537.39	3537.39	3447.54
0.3	3537.39	3537.39	3537.39	3537.39	3537.39	3402.61	3537.39	3537.39	3537.39	3402.61
0.4	3537.39	3537.39	3537.39	3537.39	3537.39	3357.69	3537.39	3537.39	3537.39	3357.69
0.5	3537.39	3537.39	3537.39	3537.39	3537.39	3312.76	3537.39	3537.39	3537.39	3312.76
0.6	3537.39	3537.39	3537.39	3537.39	3537.39	3267.84	3537.39	3537.39	3537.39	3267.84
0.7	3537.39	3537.39	3537.39	3537.39	3537.39	3222.91	3537.39	3537.39	3537.39	3222.91
0.8	3537.39	3537.39	3537.39	3537.39	3537.39	3177.99	3537.39	3537.39	3537.39	3177.99
0.9	3537.39	3537.39	3537.39	3537.39	3537.39	3133.07	3537.39	3537.39	3537.39	3133.07
1	3537.39	3537.39	3537.39	3537.39	3537.39	3088.14	3537.39	3537.39	3537.39	3088.14

## Sheet: Expected Revenue WT
Sum of expected net revenue ($/ha)	Column Labels
Row Labels	RCXM-W	RCXN-W	SCPE-W	SCPN-W	SCTM-W	SCXN-W	SHPE-W	SHPN-W	SHTM-W	SHXN-W
0	871.362	934.372	877.688	888.189	868.075	931.086	869.113	879.615	859.501	922.512
0.1	871.362	934.372	877.688	888.189	862.736	916.261	869.113	879.615	854.161	907.686
0.2	871.362	934.372	877.688	888.189	857.396	901.436	869.113	879.615	848.821	892.861
0.3	871.362	934.372	877.688	888.189	852.056	886.61	869.113	879.615	843.482	878.036
0.4	871.362	934.372	877.688	888.189	846.716	871.785	869.113	879.615	838.142	863.211
0.5	871.362	934.372	877.688	888.189	841.376	856.96	869.113	879.615	832.802	848.386
0.6	871.362	934.372	877.688	888.189	836.036	842.135	869.113	879.615	827.462	833.56
0.7	871.362	934.372	877.688	888.189	830.697	827.31	869.113	879.615	822.122	818.735
0.8	871.362	934.372	877.688	888.189	825.357	812.484	869.113	879.615	816.782	803.91
0.9	871.362	934.372	877.688	888.189	820.017	797.659	869.113	879.615	811.443	789.085
1	871.362	934.372	877.688	888.189	814.677	782.834	869.113	879.615	806.103	774.26

## Sheet: Expected Yield PR
Sum of E(Y) (kg/ha)	Column Labels
Row Labels	RCXM-I	RCXN-I	SCPE-I (3A/1B)	SCPE-I (4C only)	SCPN-I	SCPN-I (1B only)	SCPN-I (4C only)	SCTM-I (1B only)	SCTM-I (3A/1B)	SCTM-I (4C only)	SCXN-I	SHPE-I (3A/1B)	SHPE-I (4C only)	SHPN-I	SHPN-I (1B only)	SHPN-I (4C only)	SHTM-I (1B only)	SHTM-I (3A/1B )	SHTM-I (4C only)	SHXN-I
0	3537.39	3537.39	3537.39	3537.39	3537.39	3537.39	3537.39	3537.39	3537.39	3537.39	3342.06	3537.39	3537.39	3537.39	3537.39	3537.39	3537.39	3537.39	3537.39	3342.06
0.1	3537.39	3537.39	3537.39	3537.39	3517.86	3537.39	3537.39	3537.39	3537.39	3537.39	3342.06	3537.39	3537.39	3517.86	3537.39	3537.39	3537.39	3537.39	3537.39	3342.06
0.2	3537.39	3537.39	3537.39	3537.39	3498.32	3537.39	3537.39	3537.39	3537.39	3537.39	3342.06	3537.39	3537.39	3498.32	3537.39	3537.39	3537.39	3537.39	3537.39	3342.06
0.3	3537.39	3537.39	3537.39	3537.39	3478.79	3537.39	3537.39	3537.39	3537.39	3537.39	3342.06	3537.39	3537.39	3478.79	3537.39	3537.39	3537.39	3537.39	3537.39	3342.06
0.4	3537.39	3537.39	3537.39	3537.39	3459.26	3537.39	3537.39	3537.39	3537.39	3537.39	3342.06	3537.39	3537.39	3459.26	3537.39	3537.39	3537.39	3537.39	3537.39	3342.06
0.5	3537.39	3537.39	3537.39	3537.39	3439.72	3537.39	3537.39	3537.39	3537.39	3537.39	3342.06	3537.39	3537.39	3439.72	3537.39	3537.39	3537.39	3537.39	3537.39	3342.06
0.6	3537.39	3537.39	3537.39	3537.39	3420.19	3537.39	3537.39	3537.39	3537.39	3537.39	3342.06	3537.39	3537.39	3420.19	3537.39	3537.39	3537.39	3537.39	3537.39	3342.06
0.7	3537.39	3537.39	3537.39	3537.39	3400.66	3537.39	3537.39	3537.39	3537.39	3537.39	3342.06	3537.39	3537.39	3400.66	3537.39	3537.39	3537.39	3537.39	3537.39	3342.06
0.8	3537.39	3537.39	3537.39	3537.39	3381.12	3537.39	3537.39	3537.39	3537.39	3537.39	3342.06	3537.39	3537.39	3381.12	3537.39	3537.39	3537.39	3537.39	3537.39	3342.06
0.9	3537.39	3537.39	3537.39	3537.39	3361.59	3537.39	3537.39	3537.39	3537.39	3537.39	3342.06	3537.39	3537.39	3361.59	3537.39	3537.39	3537.39	3537.39	3537.39	3342.06
1	3537.39	3537.39	3537.39	3537.39	3342.06	3537.39	3537.39	3537.39	3537.39	3537.39	3342.06	3537.39	3537.39	3342.06	3537.39	3537.39	3537.39	3537.39	3537.39	3342.06

## Sheet: Expected Revenue PR
Sum of expected net revenue ($/ha)	Column Labels
Row Labels	RCXM-I	RCXN-I	SCPE-I (3A/1B)	SCPE-I (4C only)	SCPN-I	SCPN-I (1B only)	SCPN-I (4C only)	SCTM-I (1B only)	SCTM-I (3A/1B)	SCTM-I (4C only)	SCXN-I	SHPE-I (3A/1B)	SHPE-I (4C only)	SHPN-I	SHPN-I (1B only)	SHPN-I (4C only)	SHTM-I (1B only)	SHTM-I (3A/1B )	SHTM-I (4C only)	SHXN-I
0	871.362	934.372	886.732	838.794	897.233	889.079	849.296	815.567	823.721	775.784	866.626	878.157	830.22	888.659	880.505	840.721	806.992	815.147	767.209	858.052
0.1	871.362	934.372	881.481	838.794	890.787	889.079	849.296	815.567	818.47	775.784	866.626	872.906	830.22	882.213	880.505	840.721	806.992	809.896	767.209	858.052
0.2	871.362	934.372	876.23	838.794	884.341	889.079	849.296	815.567	813.219	775.784	866.626	867.655	830.22	875.767	880.505	840.721	806.992	804.645	767.209	858.052
0.3	871.362	934.372	870.979	838.794	877.895	889.079	849.296	815.567	807.968	775.784	866.626	862.405	830.22	869.321	880.505	840.721	806.992	799.394	767.209	858.052
0.4	871.362	934.372	865.728	838.794	871.449	889.079	849.296	815.567	802.718	775.784	866.626	857.154	830.22	862.875	880.505	840.721	806.992	794.143	767.209	858.052
0.5	871.362	934.372	860.477	838.794	865.003	889.079	849.296	815.567	797.467	775.784	866.626	851.903	830.22	856.429	880.505	840.721	806.992	788.892	767.209	858.052
0.6	871.362	934.372	855.226	838.794	858.557	889.079	849.296	815.567	792.216	775.784	866.626	846.652	830.22	849.983	880.505	840.721	806.992	783.641	767.209	858.052
0.7	871.362	934.372	849.975	838.794	852.111	889.079	849.296	815.567	786.965	775.784	866.626	841.401	830.22	843.537	880.505	840.721	806.992	778.391	767.209	858.052
0.8	871.362	934.372	844.725	838.794	845.665	889.079	849.296	815.567	781.714	775.784	866.626	836.15	830.22	837.091	880.505	840.721	806.992	773.14	767.209	858.052
0.9	871.362	934.372	839.474	838.794	839.219	889.079	849.296	815.567	776.463	775.784	866.626	830.899	830.22	830.645	880.505	840.721	806.992	767.889	767.209	858.052
1	871.362	934.372	834.223	838.794	832.773	889.079	849.296	815.567	771.212	775.784	866.626	825.648	830.22	824.199	880.505	840.721	806.992	762.638	767.209	858.052

## Sheet: Expected Yield CR
Sum of E(Y) (kg/ha)	Column Labels
Row Labels	RCXM-I	RCXN-I	SCPE-I (1B/4C)	SCPE-I (4C only)	SCPN-I	SCPN-I (1B only)	SCPN-I (4C only)	SCTM-I (1B only)	SCTM-I (1B/4C)	SCTM-I (4C only)	SCXN-I	SHPE-I (1B/4C)	SHPN-I	SHPN-I (1B only)	SHPN-I (4C only)	SHTM-I (1B only)	SHTM-I (1B/4C)	SHTM-I (4C only)	SHXN-I
0	3537.39	3537.39	3537.39	3537.39	3537.39	3537.39	3537.39	3537.39	3537.39	3537.39	3342.06	3537.39	3537.39	3537.39	3537.39	3537.39	3537.39	3537.39	3342.06
0.1	3537.39	3537.39	3537.39	3537.39	3517.86	3517.86	3537.39	3517.86	3537.39	3537.39	3342.06	3537.39	3517.86	3517.86	3537.39	3517.86	3537.39	3537.39	3342.06
0.2	3537.39	3537.39	3537.39	3537.39	3498.32	3498.32	3537.39	3498.32	3537.39	3537.39	3342.06	3537.39	3498.32	3498.32	3537.39	3498.32	3537.39	3537.39	3342.06
0.3	3537.39	3537.39	3537.39	3537.39	3478.79	3478.79	3537.39	3478.79	3537.39	3537.39	3342.06	3537.39	3478.79	3478.79	3537.39	3478.79	3537.39	3537.39	3342.06
0.4	3537.39	3537.39	3537.39	3537.39	3459.26	3459.26	3537.39	3459.26	3537.39	3537.39	3342.06	3537.39	3459.26	3459.26	3537.39	3459.26	3537.39	3537.39	3342.06
0.5	3537.39	3537.39	3537.39	3537.39	3439.72	3439.72	3537.39	3439.72	3537.39	3537.39	3342.06	3537.39	3439.72	3439.72	3537.39	3439.72	3537.39	3537.39	3342.06
0.6	3537.39	3537.39	3537.39	3537.39	3420.19	3420.19	3537.39	3420.19	3537.39	3537.39	3342.06	3537.39	3420.19	3420.19	3537.39	3420.19	3537.39	3537.39	3342.06
0.7	3537.39	3537.39	3537.39	3537.39	3400.66	3400.66	3537.39	3400.66	3537.39	3537.39	3342.06	3537.39	3400.66	3400.66	3537.39	3400.66	3537.39	3537.39	3342.06
0.8	3537.39	3537.39	3537.39	3537.39	3381.12	3381.12	3537.39	3381.12	3537.39	3537.39	3342.06	3537.39	3381.12	3381.12	3537.39	3381.12	3537.39	3537.39	3342.06
0.9	3537.39	3537.39	3537.39	3537.39	3361.59	3361.59	3537.39	3361.59	3537.39	3537.39	3342.06	3537.39	3361.59	3361.59	3537.39	3361.59	3537.39	3537.39	3342.06
1	3537.39	3537.39	3537.39	3537.39	3342.06	3342.06	3537.39	3342.06	3537.39	3537.39	3342.06	3537.39	3342.06	3342.06	3537.39	3342.06	3537.39	3537.39	3342.06

[truncated: 1 more sheets: Expected Revenue CR]
